# Supplementary material for: Endovascular external carotid artery occlusion for brain selective targeting: a cerebrovascular swine model
Source: BMC Res Notes. 2015 Dec 21;8:808. doi: 10.1186/s13104-015-1714-7 (PMC4687072; doi:10.1186/s13104-015-1714-7)
Supplement: Supplementary file 1 — 10.1186/s13104-015-1714-7 Temperature Data following cold saline injection at baseline and post modification. [file 13104_2015_1714_MOESM1_ESM.xlsx]

## Sheet: 1
	Time	T R pre	T L pre		T R post	T L post
	00:00:22	37.83	37.95		37.83	37.94
	00:00:23	37.83	37.95		37.83	37.94
	00:00:24	37.81	37.95		37.83	37.94
	00:00:25	37.78	37.95		37.83	37.94
	00:00:26	37.76	37.95		37.79	37.94
	00:00:27	37.74	37.95		37.66	37.94
	00:00:28	37.72	37.95		37.52	37.94
	00:00:29	37.68	37.95		37.39	37.94
	00:00:30	37.66	37.94		37.27	37.93
	00:00:31	37.65	37.94		37.15	37.93
	00:00:32	37.64	37.94		37.07	37.92
	00:00:33	37.63	37.94		36.99	37.92
	00:00:34	37.63	37.94		36.93	37.92
	00:00:35	37.62	37.94		36.89	37.91
	00:00:36	37.62	37.94		36.88	37.91
	00:00:37	37.62	37.94		36.86	37.91
	00:00:38	37.62	37.94		36.84	37.91
	00:00:39	37.62	37.94		36.84	37.9
	00:00:40	37.62	37.94		36.84	37.9
	00:00:41	37.62	37.94		36.84	37.9
	00:00:42	37.62	37.94		36.85	37.9
	00:00:43	37.62	37.94		36.86	37.9
	00:00:44	37.62	37.94		36.87	37.89
	00:00:45	37.62	37.94		36.88	37.89
	00:00:46	37.62	37.94		36.9	37.89
	00:00:47	37.63	37.94		36.89	37.89
	00:00:48	37.63	37.93		36.91	37.89
	00:00:49	37.63	37.93		36.93	37.88
	00:00:50	37.63	37.93		36.94	37.88
	00:00:51	37.63	37.93		36.96	37.88
	00:00:52	37.63	37.93		36.97	37.88
	00:00:53	37.63	37.93		36.99	37.88
	00:00:54	37.63	37.93		37.01	37.87
	00:00:55	37.63	37.93		37.03	37.87
	00:00:56	37.64	37.93		37.02	37.87
	00:00:57	37.64	37.93		36.94	37.87
	00:00:58	37.64	37.93		36.84	37.86
	00:00:59	37.64	37.93		36.7	37.86
	00:01:00	37.63	37.93		36.61	37.85
	00:01:01	37.6	37.93		36.49	37.84
	00:01:02	37.57	37.92		36.41	37.84
	00:01:03	37.54	37.92		36.34	37.83
	00:01:04	37.51	37.92		36.3	37.83
	00:01:05	37.48	37.92		36.26	37.82
	00:01:06	37.48	37.92		36.23	37.82
	00:01:07	37.47	37.92		36.21	37.81
	00:01:08	37.45	37.92		36.21	37.81
	00:01:09	37.44	37.92		36.21	37.81
	00:01:10	37.44	37.91		36.22	37.8
	00:01:11	37.43	37.91		36.23	37.8
	00:01:12	37.43	37.91		36.25	37.79
	00:01:13	37.43	37.91		36.26	37.79
	00:01:14	37.42	37.91		36.29	37.79
	00:01:15	37.42	37.91		36.31	37.78
	00:01:16	37.42	37.91		36.33	37.78
	00:01:17	37.42	37.91		36.35	37.78
	00:01:18	37.43	37.9		36.37	37.77
	00:01:19	37.43	37.9		36.39	37.77
	00:01:20	37.43	37.9		36.41	37.77
	00:01:21	37.43	37.9		36.43	37.76
	00:01:22	37.43	37.9		36.46	37.76
	00:01:23	37.43	37.9		36.48	37.76
	00:01:24	37.44	37.9		36.5	37.75
	00:01:25	37.44	37.9		36.54	37.75
	00:01:26	37.44	37.9		36.56	37.75
	00:01:27	37.44	37.9		36.58	37.74
	00:01:28	37.44	37.89		36.6	37.74
	00:01:29	37.45	37.89		36.62	37.74
	00:01:30	37.45	37.89		36.64	37.73
	00:01:31	37.45	37.89		36.66	37.73
	00:01:32	37.45	37.89		36.67	37.73
	00:01:33	37.46	37.89		36.69	37.73
	00:01:34	37.46	37.89		36.69	37.72
	00:01:35	37.46	37.89		36.71	37.72
	00:01:36	37.46	37.89		36.73	37.72
	00:01:37	37.46	37.89		36.75	37.7
	00:01:38	37.47	37.89		36.78	37.7
	00:01:39	37.47	37.89		36.8	37.69
	00:01:40	37.47	37.88		36.82	37.69
	00:01:41	37.47	37.88		36.83	37.69
	00:01:42	37.48	37.88		36.85	37.69
	00:01:43	37.48	37.88		36.87	37.68
	00:01:44	37.48	37.88		36.89	37.68
	00:01:45	37.48	37.88		36.89	37.68
	00:01:46	37.48	37.88		36.91	37.68
	00:01:47	37.49	37.88		36.93	37.67
	00:01:48	37.49	37.88		36.94	37.67
	00:01:49	37.49	37.88		36.96	37.67
	00:01:50	37.49	37.88		36.98	37.67
	00:01:51	37.5	37.88		36.99	37.67
	00:01:52	37.5	37.88		37.01	37.67
	00:01:53	37.5	37.88		37.02	37.67
	00:01:54	37.48	37.88		37.04	37.67
	00:01:55	37.48	37.87		37.06	37.66
	00:01:56	37.49	37.87		37.07	37.66
	00:01:57	37.49	37.87		37.09	37.66
	00:01:58	37.49	37.87		37.08	37.66
	00:01:59	37.49	37.87		37.1	37.66
	00:02:00	37.5	37.87		37.11	37.66
	00:02:01	37.5	37.87		37.12	37.66
	00:02:02	37.5	37.87		37.14	37.66
	00:02:03	37.5	37.87		37.15	37.66
	00:02:04	37.5	37.87		37.16	37.66
	00:02:05	37.5	37.87		37.18	37.66
	00:02:06	37.49	37.87		37.19	37.66
	00:02:07	37.48	37.87		37.2	37.66
	00:02:08	37.49	37.87		37.21	37.66
	00:02:09	37.49	37.87		37.22	37.66
	00:02:10	37.49	37.87		37.23	37.66
	00:02:11	37.49	37.87		37.24	37.66
	00:02:12	37.46	37.84		37.25	37.66
	00:02:13	37.47	37.86		37.26	37.66
	00:02:14	37.47	37.86		37.27	37.66
	00:02:15	37.47	37.86		37.28	37.66
	00:02:16	37.47	37.86		37.29	37.66
	00:02:17	37.48	37.86		37.3	37.66
	00:02:18	37.48	37.86		37.28	37.66
	00:02:19	37.48	37.86		37.29	37.66
	00:02:20	37.48	37.86		37.3	37.66
	00:02:21	37.48	37.86		37.31	37.67
	00:02:22	37.48	37.86		37.32	37.67
	00:02:23	37.49	37.86		37.32	37.67
	00:02:24	37.49	37.86		37.33	37.67
	00:02:25	37.49	37.86		37.34	37.67
	00:02:26	37.49	37.86		37.35	37.67
	00:02:27	37.5	37.86		37.36	37.67
	00:02:28	37.5	37.86		37.36	37.67
	00:02:29	37.48	37.86		37.37	37.67
	00:02:30	37.48	37.86		37.38	37.67
	00:02:31	37.48	37.85		37.38	37.67
	00:02:32	37.49	37.85		37.39	37.68
	00:02:33	37.49	37.85		37.4	37.68
	00:02:34	37.49	37.85		37.4	37.68
	00:02:35	37.49	37.85		37.41	37.68
	00:02:36	37.5	37.85		37.42	37.68
	00:02:37	37.5	37.85		37.42	37.68
	00:02:38	37.5	37.85		37.43	37.68
	00:02:39	37.5	37.85		37.43	37.69
	00:02:40	37.51	37.85		37.44	37.69
	00:02:41	37.51	37.85		37.45	37.69
	00:02:42	37.51	37.85		37.45	37.69
	00:02:43	37.51	37.85		37.46	37.69
	00:02:44	37.51	37.85		37.46	37.69
	00:02:45	37.52	37.85		37.47	37.69
	00:02:46	37.52	37.85		37.47	37.7
	00:02:47	37.52	37.85		37.48	37.7
	00:02:48	37.52	37.85		37.48	37.7
	00:02:49	37.53	37.85		37.49	37.7
	00:02:50	37.53	37.85		37.49	37.72
	00:02:51	37.53	37.85		37.5	37.72
	00:02:52	37.53	37.85		37.48	37.72
	00:02:53	37.54	37.85		37.49	37.72
	00:02:54	37.54	37.85		37.49	37.72
	00:02:55	37.54	37.85		37.5	37.72
	00:02:56	37.54	37.85		37.5	37.73
	00:02:57	37.54	37.85		37.51	37.73
	00:02:58	37.55	37.85		37.51	37.73
	00:02:59	37.55	37.85		37.51	37.73
	00:03:00	37.55	37.85		37.52	37.73
	00:03:01	37.55	37.85		37.52	37.73
	00:03:02	37.56	37.85		37.53	37.73
	00:03:03	37.56	37.84		37.53	37.73
	00:03:04	37.56	37.85		37.53	37.74
	00:03:05	37.56	37.84		37.54	37.74
	00:03:06	37.56	37.84		37.54	37.74
	00:03:07	37.57	37.84		37.55	37.74
	00:03:08	37.57	37.84		37.55	37.74
	00:03:09	37.57	37.84		37.55	37.74
	00:03:10	37.57	37.84		37.56	37.74
	00:03:11	37.57	37.84		37.56	37.75
	00:03:12	37.58	37.84		37.56	37.75
	00:03:13	37.58	37.84		37.57	37.75
	00:03:14	37.58	37.84		37.57	37.75
	00:03:15	37.58	37.84		37.57	37.75
	00:03:16	37.58	37.84		37.58	37.75
	00:03:17	37.59	37.84		37.58	37.75
	00:03:18	37.59	37.84		37.58	37.75
	00:03:19	37.59	37.84		37.59	37.76
	00:03:20	37.59	37.84		37.59	37.76
	00:03:21	37.59	37.84		37.59	37.76
	00:03:22	37.59	37.84		37.6	37.76
	00:03:23	37.6	37.84		37.6	37.76
	00:03:24	37.6	37.84		37.6	37.76
	00:03:25	37.6	37.84		37.6	37.76
	00:03:26	37.6	37.84		37.61	37.76
	00:03:27	37.6	37.84		37.61	37.76
	00:03:28	37.6	37.84		37.61	37.77
	00:03:29	37.61	37.84		37.62	37.77
	00:03:30	37.61	37.84		37.62	37.77
	00:03:31	37.61	37.84		37.62	37.77
	00:03:32	37.61	37.84		37.62	37.77
	00:03:33	37.61	37.84		37.62	37.77
	00:03:34	37.62	37.85		37.63	37.77
	00:03:35	37.62	37.84		37.63	37.77
	00:03:36	37.62	37.84		37.63	37.78
	00:03:37	37.62	37.84		37.63	37.78
	00:03:38	37.62	37.84		37.64	37.78
	00:03:39	37.62	37.84		37.64	37.78
	00:03:40	37.63	37.84		37.64	37.78
	00:03:41	37.63	37.84		37.64	37.78
	00:03:42	37.63	37.84		37.65	37.78
	00:03:43	37.63	37.84		37.65	37.78
	00:03:44	37.63	37.84		37.65	37.78
	00:03:45	37.63	37.84		37.65	37.79
	00:03:46	37.64	37.84		37.65	37.79
	00:03:47	37.64	37.85		37.66	37.79
	00:03:48	37.64	37.85		37.66	37.79
	00:03:49	37.64	37.84		37.66	37.79
	00:03:50	37.64	37.85		37.66	37.79
	00:03:51	37.64	37.85		37.66	37.79
	00:03:52	37.65	37.84		37.67	37.79
	00:03:53	37.65	37.85		37.67	37.79
	00:03:54	37.65	37.85		37.67	37.8
	00:03:55	37.65	37.85		37.67	37.8
	00:03:56	37.65	37.85		37.67	37.8
	00:03:57	37.65	37.85		37.68	37.8
	00:03:58	37.66	37.85		37.68	37.8
	00:03:59	37.66	37.85		37.68	37.8
	00:04:00	37.66	37.85		37.68	37.8
	00:04:01	37.66	37.85		37.68	37.8
	00:04:02	37.66	37.85		37.69	37.81
	00:04:03	37.66	37.85		37.69	37.81
	00:04:04	37.66	37.85		37.69	37.81
	00:04:05	37.67	37.85		37.69	37.81
	00:04:06	37.67	37.85		37.69	37.81
	00:04:07	37.67	37.85		37.69	37.81
	00:04:08	37.67	37.85		37.7	37.81
	00:04:09	37.67	37.85		37.7	37.81
	00:04:10	37.67	37.85		37.7	37.81
	00:04:11	37.67	37.85		37.7	37.81
	00:04:12	37.67	37.85		37.72	37.82
	00:04:13	37.68	37.85		37.72	37.82
	00:04:14	37.68	37.85		37.72	37.82
	00:04:15	37.68	37.85		37.72	37.82
	00:04:16	37.68	37.85		37.72	37.82
	00:04:17	37.68	37.85		37.72	37.82
	00:04:18	37.68	37.85		37.72	37.82
	00:04:19	37.68	37.85		37.72	37.82
	00:04:20	37.68	37.85		37.73	37.82
	00:04:21	37.68	37.85		37.73	37.83
	00:04:22	37.69	37.85		37.73	37.83
	00:04:23	37.69	37.85		37.73	37.83
	00:04:24	37.69	37.85		37.73	37.83
	00:04:25	37.69	37.85		37.73	37.83
	00:04:26	37.69	37.85		37.73	37.83
	00:04:27	37.69	37.85		37.73	37.83
	00:04:28	37.69	37.85		37.74	37.83
	00:04:29	37.69	37.85		37.74	37.83
	00:04:30	37.69	37.85		37.74	37.83
	00:04:31	37.69	37.85		37.74	37.83
	00:04:32	37.69	37.85		37.74	37.83
	00:04:33	37.69	37.85		37.74	37.83
	00:04:34	37.69	37.85		37.74	37.84
	00:04:35	37.7	37.85		37.74	37.84
	00:04:36	37.7	37.85		37.74	37.84
	00:04:37	37.7	37.85		37.74	37.84
	00:04:38	37.7	37.85		37.74	37.84
	00:04:39	37.7	37.85		37.75	37.84
	00:04:40	37.7	37.85		37.75	37.84
	00:04:41	37.7	37.85		37.75	37.84
	00:04:42	37.72	37.85		37.75	37.84
	00:04:43	37.72	37.85		37.75	37.84
	00:04:44	37.72	37.85		37.75	37.84
	00:04:45	37.72	37.85		37.75	37.84
	00:04:46	37.72	37.85		37.75	37.85
	00:04:47	37.72	37.85		37.75	37.85
	00:04:48	37.72	37.85		37.75	37.85
	00:04:49	37.72	37.85		37.75	37.85
	00:04:50	37.72	37.85		37.75	37.85
	00:04:51	37.72	37.85		37.75	37.85
	00:04:52	37.72	37.85		37.75	37.85
	00:04:53	37.72	37.86		37.76	37.85
	00:04:54	37.72	37.86		37.76	37.85
	00:04:55	37.72	37.86		37.76	37.85
	00:04:56	37.73	37.85		37.76	37.85
	00:04:57	37.73	37.86		37.76	37.85
	00:04:58	37.73	37.85		37.76	37.85
	00:04:59	37.73	37.86		37.76	37.86
	00:05:00	37.73	37.86		37.76	37.86
	00:05:01	37.73	37.86		37.76	37.86
	00:05:02	37.73	37.86		37.76	37.86
	00:05:03	37.73	37.86		37.76	37.86
	00:05:04	37.73	37.86		37.76	37.86
	00:05:05	37.73	37.86		37.76	37.86
	00:05:06	37.73	37.86		37.76	37.86
	00:05:07	37.73	37.86		37.77	37.86
	00:05:08	37.73	37.86		37.77	37.86
	00:05:09	37.73	37.86		37.77	37.86
	00:05:10	37.73	37.86		37.77	37.86
	00:05:11	37.74	37.86		37.77	37.86
	00:05:12	37.74	37.86		37.77	37.86
	00:05:13	37.74	37.86		37.77	37.87
	00:05:14	37.74	37.86		37.77	37.87
	00:05:15	37.74	37.86		37.77	37.87
	00:05:16	37.74	37.86		37.77	37.87
	00:05:17	37.74	37.86		37.77	37.87
	00:05:18	37.74	37.86		37.77	37.87
	00:05:19	37.74	37.86		37.77	37.87
	00:05:20	37.74	37.86		37.78	37.87
	00:05:21	37.74	37.86		37.78	37.87
	00:05:22	37.74	37.86		37.78	37.87
	00:05:23	37.74	37.86		37.78	37.87
	00:05:24	37.74	37.86		37.78	37.87
	00:05:25	37.74	37.86		37.78	37.87
	00:05:26	37.75	37.86		37.78	37.87
	00:05:27	37.75	37.86		37.78	37.87
	00:05:28	37.75	37.86		37.79	37.87
	00:05:29	37.75	37.86		37.79	37.88
	00:05:30	37.75	37.86		37.79	37.88
	00:05:31	37.75	37.86		37.79	37.88
	00:05:32	37.75	37.86		37.79	37.88
	00:05:33	37.75	37.86		37.79	37.88
	00:05:34	37.75	37.86		37.79	37.88
	00:05:35	37.75	37.86		37.79	37.88
	00:05:36	37.75	37.86		37.8	37.88
	00:05:37	37.75	37.86		37.8	37.88
	00:05:38	37.75	37.86		37.8	37.88
	00:05:39	37.75	37.86		37.8	37.88
	00:05:40	37.75	37.86		37.8	37.88
	00:05:41	37.75	37.86		37.8	37.88
	00:05:42	37.75	37.86		37.8	37.88
	00:05:43	37.75	37.86		37.8	37.88
	00:05:44	37.75	37.86		37.81	37.88
	00:05:45	37.76	37.86		37.81	37.89
	00:05:46	37.76	37.86		37.81	37.89
	00:05:47	37.76	37.86		37.81	37.89
	00:05:48	37.76	37.86		37.81	37.89
	00:05:49	37.76	37.86		37.81	37.89
	00:05:50	37.76	37.86		37.81	37.89
	00:05:51	37.76	37.86		37.81	37.89
	00:05:52	37.76	37.86		37.81	37.89
	00:05:53	37.76	37.86		37.81	37.89
	00:05:54	37.76	37.86		37.81	37.89
	00:05:55	37.76	37.86		37.82	37.89
	00:05:56	37.76	37.86		37.82	37.89
	00:05:57	37.76	37.86		37.82	37.89
	00:05:58	37.76	37.86		37.82	37.89
	00:05:59	37.76	37.87		37.82	37.89
	00:06:00	37.76	37.86		37.82	37.89
	00:06:01	37.76	37.86		37.82	37.89
	00:06:02	37.76	37.87		37.82	37.9
	00:06:03	37.76	37.87		37.82	37.9
	00:06:04	37.77	37.87		37.82	37.9
	00:06:05	37.77	37.87		37.83	37.9
	00:06:06	37.77	37.86		37.83	37.9
	00:06:07	37.77	37.87		37.83	37.9
	00:06:08	37.77	37.87		37.83	37.9
	00:06:09	37.77	37.87		37.83	37.9
	00:06:10	37.77	37.87		37.83	37.9
	00:06:11	37.77	37.87		37.83	37.9
	00:06:12	37.77	37.87		37.83	37.9
	00:06:13	37.77	37.87		37.83	37.9
	00:06:14	37.77	37.87		37.83	37.9
	00:06:15	37.77	37.87		37.83	37.9
	00:06:16	37.77	37.87		37.83	37.9
	00:06:17	37.77	37.87		37.83	37.9
	00:06:18	37.77	37.87		37.83	37.91
	00:06:19	37.77	37.87		37.84	37.91
	00:06:20	37.77	37.87		37.84	37.91
	00:06:21	37.77	37.87		37.84	37.91
	00:06:22	37.77	37.87		37.84	37.91
	00:06:23	37.78	37.87		37.84	37.91
	00:06:24	37.78	37.87		37.84	37.91
	00:06:25	37.78	37.87		37.84	37.91
	00:06:26	37.78	37.87		37.84	37.91
	00:06:27	37.78	37.87		37.84	37.91
	00:06:28	37.78	37.87		37.84	37.91
	00:06:29	37.78	37.87		37.84	37.91
	00:06:30	37.78	37.87		37.84	37.91
	00:06:31	37.78	37.87		37.84	37.91
	00:06:32	37.78	37.87		37.84	37.91
	00:06:33	37.78	37.87		37.84	37.91
	00:06:34	37.78	37.87		37.85	37.91
	00:06:35	37.78	37.87		37.84	37.92
	00:06:36	37.78	37.87		37.85	37.92
	00:06:37	37.78	37.87		37.85	37.92
	00:06:38	37.78	37.87		37.85	37.92
	00:06:39	37.78	37.87		37.85	37.92
	00:06:40	37.78	37.87		37.85	37.92
	00:06:41	37.78	37.87		37.85	37.92
	00:06:42	37.78	37.87		37.85	37.92
	00:06:43	37.78	37.87		37.85	37.92
	00:06:44	37.78	37.87		37.85	37.92
	00:06:45	37.78	37.87		37.85	37.92
	00:06:46	37.79	37.87		37.85	37.92
	00:06:47	37.79	37.87		37.85	37.92
	00:06:48	37.79	37.87		37.85	37.92
	00:06:49	37.79	37.87		37.85	37.92
	00:06:50	37.79	37.87		37.85	37.92
	00:06:51	37.79	37.87		37.85	37.93
	00:06:52	37.79	37.87		37.85	37.93
	00:06:53	37.79	37.87		37.85	37.93
	00:06:54	37.79	37.87		37.85	37.93
	00:06:55	37.79	37.87		37.86	37.93
	00:06:56	37.79	37.87		37.86	37.93
	00:06:57	37.79	37.87		37.86	37.93
	00:06:58	37.79	37.87		37.86	37.93
	00:06:59	37.79	37.87		37.86	37.93
	00:07:00	37.8	37.88		37.86	37.93
	00:07:01	37.8	37.88		37.86	37.93
	00:07:02	37.8	37.88		37.86	37.93
	00:07:03	37.8	37.88		37.86	37.93
	00:07:04	37.8	37.88		37.86	37.93
	00:07:05	37.8	37.88		37.86	37.93
	00:07:06	37.8	37.88		37.86	37.93
	00:07:07	37.8	37.88		37.86	37.93
	00:07:08	37.8	37.88		37.86	37.93
	00:07:09	37.8	37.88		37.86	37.93
	00:07:10	37.8	37.88		37.86	37.93
	00:07:11	37.8	37.88		37.86	37.94
	00:07:12	37.81	37.88		37.86	37.94
	00:07:13	37.81	37.88		37.86	37.94
	00:07:14	37.81	37.88		37.86	37.94
	00:07:15	37.81	37.88		37.86	37.94
	00:07:16	37.81	37.88		37.86	37.94
	00:07:17	37.81	37.88		37.87	37.94
	00:07:18	37.81	37.88		37.87	37.94
	00:07:19	37.81	37.88		37.87	37.94
	00:07:20	37.81	37.88		37.87	37.94
	00:07:21	37.81	37.88		37.87	37.94
	00:07:22	37.81	37.88		37.87	37.94
	00:07:23	37.81	37.88		37.87	37.94
	00:07:24	37.81	37.88		37.87	37.94
	00:07:25	37.81	37.88		37.87	37.94
	00:07:26	37.81	37.88		37.87	37.94
	00:07:27	37.82	37.88		37.87	37.94
	00:07:28	37.82	37.88		37.87	37.94
	00:07:29	37.82	37.88		37.87	37.94
	00:07:30	37.82	37.88		37.87	37.95
	00:07:31	37.82	37.88		37.87	37.94
	00:07:32	37.82	37.88		37.87	37.94
	00:07:33	37.82	37.88		37.87	37.95
	00:07:34	37.82	37.88		37.87	37.95
	00:07:35	37.82	37.88		37.87	37.95
	00:07:36	37.82	37.88		37.87	37.95
	00:07:37	37.82	37.88		37.87	37.95
	00:07:38	37.82	37.88		37.87	37.95
	00:07:39	37.82	37.89		37.87	37.95
	00:07:40	37.82	37.88		37.87	37.95
	00:07:41	37.82	37.89		37.87	37.95
	00:07:42	37.82	37.89		37.87	37.95
	00:07:43	37.82	37.89		37.87	37.95
	00:07:44	37.82	37.89		37.88	37.95
	00:07:45	37.82	37.89		37.87	37.95
	00:07:46	37.82	37.89		37.88	37.95
	00:07:47	37.83	37.89		37.88	37.95
	00:07:48	37.83	37.89		37.88	37.95
	00:07:49	37.83	37.89		37.88	37.95
	00:07:50	37.83	37.89		37.88	37.95
	00:07:51	37.83	37.89		37.88	37.95
	00:07:52	37.83	37.89		37.88	37.95
	00:07:53	37.83	37.89		37.88	37.96
	00:07:54	37.83	37.89		37.88	37.96
	00:07:55	37.83	37.89		37.88	37.96
	00:07:56	37.83	37.89		37.88	37.96
	00:07:57	37.83	37.89		37.88	37.96
	00:07:58	37.83	37.89		37.88	37.96
	00:07:59	37.83	37.89		37.88	37.96
	00:08:00	37.83	37.89		37.88	37.96
	00:08:01	37.83	37.89		37.88	37.96
	00:08:02	37.83	37.89		37.88	37.96
	00:08:03	37.83	37.89		37.88	37.96
	00:08:04	37.83	37.89		37.88	37.96
	00:08:05	37.83	37.89		37.88	37.96
	00:08:06	37.83	37.89		37.88	37.96
	00:08:07	37.83	37.89		37.88	37.96
	00:08:08	37.83	37.89		37.88	37.96
	00:08:09	37.83	37.9		37.88	37.96
	00:08:10	37.83	37.89		37.88	37.96
	00:08:11	37.83	37.89		37.88	37.96
	00:08:12	37.83	37.89		37.88	37.96
	00:08:13	37.84	37.89		37.88	37.96
	00:08:14	37.84	37.9		37.88	37.96
	00:08:15	37.84	37.89		37.88	37.97
	00:08:16	37.84	37.9		37.88	37.96
	00:08:17	37.84	37.9		37.88	37.97
	00:08:18	37.84	37.9		37.88	37.97
	00:08:19	37.84	37.9		37.88	37.97
	00:08:20	37.84	37.9		37.88	37.97
	00:08:21	37.84	37.9		37.88	37.97
	00:08:22	37.84	37.9		37.88	37.97

## Sheet: 2
	Time	T R pre	T L pre		T R post	T L post
	00:01:37	37.3	37.39		37.29	37.32
	00:01:38	37.3	37.39		37.28	37.19
	00:01:39	37.3	37.39		37.25	37.07
	00:01:40	37.3	37.39		37.23	36.97
	00:01:41	37.3	37.39		37.22	36.91
	00:01:42	37.3	37.39		37.22	36.88
	00:01:43	37.29	37.39		37.21	36.85
	00:01:44	37.29	37.39		37.21	36.84
	00:01:45	37.29	37.39		37.21	36.83
	00:01:46	37.29	37.39		37.21	36.84
	00:01:47	37.29	37.39		37.21	36.84
	00:01:48	37.29	37.39		37.21	36.85
	00:01:49	37.29	37.39		37.2	36.87
	00:01:50	37.29	37.39		37.2	36.88
	00:01:51	37.29	37.39		37.2	36.9
	00:01:52	37.29	37.39		37.2	36.89
	00:01:53	37.28	37.39		37.2	36.91
	00:01:54	37.28	37.39		37.2	36.92
	00:01:55	37.28	37.39		37.19	36.94
	00:01:56	37.28	37.39		37.19	36.95
	00:01:57	37.28	37.39		37.18	36.97
	00:01:58	37.28	37.38		37.18	36.98
	00:01:59	37.28	37.38		37.18	37
	00:02:00	37.28	37.38		37.18	37.01
	00:02:01	37.28	37.38		37.17	37.02
	00:02:02	37.28	37.38		37.17	37.04
	00:02:03	37.27	37.38		37.16	37.05
	00:02:04	37.27	37.38		37.16	37.06
	00:02:05	37.27	37.38		37.16	37.07
	00:02:06	37.27	37.38		37.15	37.09
	00:02:07	37.27	37.38		37.15	37.09
	00:02:08	37.27	37.38		37.14	37.09
	00:02:09	37.27	37.38		37.14	37.1
	00:02:10	37.27	37.38		37.14	37.1
	00:02:11	37.27	37.38		37.13	37.11
	00:02:12	37.27	37.38		37.13	37.12
	00:02:13	37.27	37.38		37.13	37.13
	00:02:14	37.26	37.38		37.12	37.14
	00:02:15	37.26	37.38		37.12	37.15
	00:02:16	37.26	37.38		37.11	37.16
	00:02:17	37.26	37.38		37.11	37.16
	00:02:18	37.26	37.38		37.11	37.17
	00:02:19	37.26	37.38		37.1	37.18
	00:02:20	37.26	37.38		37.1	37.19
	00:02:21	37.26	37.38		37.1	37.19
	00:02:22	37.26	37.38		37.09	37.2
	00:02:23	37.26	37.38		37.09	37.2
	00:02:24	37.26	37.38		37.09	37.21
	00:02:25	37.26	37.37		37.09	37.22
	00:02:26	37.25	37.38		37.08	37.22
	00:02:27	37.25	37.37		37.08	37.23
	00:02:28	37.25	37.37		37.1	37.23
	00:02:29	37.25	37.37		37.1	37.24
	00:02:30	37.25	37.37		37.09	37.24
	00:02:31	37.25	37.37		37.09	37.25
	00:02:32	37.25	37.37		37.09	37.25
	00:02:33	37.25	37.38		37.09	37.26
	00:02:34	37.25	37.37		37.09	37.26
	00:02:35	37.25	37.37		37.08	37.27
	00:02:36	37.25	37.37		37.08	37.27
	00:02:37	37.25	37.37		37.08	37.27
	00:02:38	37.24	37.38		37.08	37.28
	00:02:39	37.24	37.37		37.08	37.28
	00:02:40	37.24	37.37		37.08	37.29
	00:02:41	37.24	37.38		37.07	37.29
	00:02:42	37.24	37.37		37.07	37.29
	00:02:43	37.24	37.37		37.07	37.3
	00:02:44	37.24	37.37		37.07	37.28
	00:02:45	37.24	37.37		37.07	37.28
	00:02:46	37.24	37.37		37.07	37.29
	00:02:47	37.24	37.38		37.07	37.29
	00:02:48	37.24	37.37		37.07	37.29
	00:02:49	37.24	37.38		37.07	37.3
	00:02:50	37.24	37.37		37.06	37.3
	00:02:51	37.24	37.37		37.06	37.3
	00:02:52	37.23	37.38		37.06	37.31
	00:02:53	37.23	37.38		37.06	37.31
	00:02:54	37.23	37.38		37.06	37.31
	00:02:55	37.23	37.37		37.06	37.31
	00:02:56	37.23	37.38		37.06	37.32
	00:02:57	37.23	37.38		37.06	37.32
	00:02:58	37.23	37.38		37.06	37.32
	00:02:59	37.23	37.38		37.06	37.32
	00:03:00	37.23	37.38		37.06	37.33
	00:03:01	37.23	37.38		37.06	37.33
	00:03:02	37.23	37.38		37.06	37.33
	00:03:03	37.23	37.38		37.06	37.33
	00:03:04	37.23	37.38		37.06	37.34
	00:03:05	37.23	37.38		37.06	37.34
	00:03:06	37.23	37.38		37.06	37.34
	00:03:07	37.22	37.38		37.06	37.34
	00:03:08	37.22	37.38		37.06	37.34
	00:03:09	37.22	37.38		37.06	37.35
	00:03:10	37.22	37.38		37.06	37.35
	00:03:11	37.22	37.38		37.06	37.35
	00:03:12	37.22	37.38		37.06	37.35
	00:03:13	37.22	37.38		37.06	37.35
	00:03:14	37.22	37.38		37.06	37.36
	00:03:15	37.22	37.38		37.06	37.36
	00:03:16	37.22	37.38		37.06	37.36
	00:03:17	37.22	37.38		37.06	37.36
	00:03:18	37.22	37.38		37.06	37.36
	00:03:19	37.22	37.38		37.06	37.37
	00:03:20	37.22	37.38		37.06	37.37
	00:03:21	37.22	37.38		37.07	37.37
	00:03:22	37.22	37.38		37.07	37.37
	00:03:23	37.22	37.38		37.07	37.37
	00:03:24	37.21	37.38		37.07	37.37
	00:03:25	37.22	37.38		37.07	37.38
	00:03:26	37.21	37.38		37.07	37.38
	00:03:27	37.21	37.38		37.07	37.38
	00:03:28	37.21	37.38		37.07	37.38
	00:03:29	37.21	37.38		37.07	37.38
	00:03:30	37.21	37.38		37.07	37.38
	00:03:31	37.21	37.38		37.07	37.38
	00:03:32	37.21	37.38		37.07	37.39
	00:03:33	37.21	37.38		37.07	37.39
	00:03:34	37.21	37.38		37.07	37.39
	00:03:35	37.21	37.38		37.08	37.39
	00:03:36	37.21	37.38		37.08	37.39
	00:03:37	37.21	37.38		37.08	37.39
	00:03:38	37.21	37.38		37.08	37.39
	00:03:39	37.21	37.38		37.08	37.4
	00:03:40	37.21	37.38		37.08	37.39
	00:03:41	37.21	37.38		37.08	37.39
	00:03:42	37.21	37.38		37.08	37.38
	00:03:43	37.21	37.38		37.08	37.38
	00:03:44	37.21	37.38		37.08	37.37
	00:03:45	37.21	37.38		37.08	37.36
	00:03:46	37.21	37.38		37.08	37.36
	00:03:47	37.21	37.38		37.08	37.35
	00:03:48	37.21	37.38		37.08	37.35
	00:03:49	37.21	37.38		37.08	37.35
	00:03:50	37.21	37.38		37.08	37.35
	00:03:51	37.21	37.38		37.08	37.35
	00:03:52	37.21	37.38		37.09	37.35
	00:03:53	37.2	37.38		37.09	37.35
	00:03:54	37.2	37.38		37.09	37.35
	00:03:55	37.2	37.38		37.09	37.35
	00:03:56	37.2	37.38		37.09	37.36
	00:03:57	37.21	37.38		37.09	37.36
	00:03:58	37.2	37.38		37.09	37.36
	00:03:59	37.2	37.38		37.09	37.36
	00:04:00	37.2	37.38		37.09	37.36
	00:04:01	37.2	37.39		37.09	37.36
	00:04:02	37.2	37.38		37.09	37.37
	00:04:03	37.2	37.38		37.09	37.37
	00:04:04	37.2	37.38		37.09	37.37
	00:04:05	37.2	37.39		37.1	37.37
	00:04:06	37.2	37.39		37.1	37.38
	00:04:07	37.2	37.39		37.1	37.38
	00:04:08	37.2	37.39		37.1	37.38
	00:04:09	37.2	37.39		37.1	37.38
	00:04:10	37.2	37.39		37.1	37.38
	00:04:11	37.2	37.39		37.1	37.38
	00:04:12	37.2	37.39		37.1	37.39
	00:04:13	37.2	37.39		37.08	37.39
	00:04:14	37.2	37.39		37.08	37.39
	00:04:15	37.2	37.39		37.08	37.39
	00:04:16	37.2	37.39		37.08	37.39
	00:04:17	37.2	37.39		37.08	37.4
	00:04:18	37.2	37.39		37.08	37.4
	00:04:19	37.2	37.39		37.08	37.4
	00:04:20	37.2	37.39		37.08	37.4
	00:04:21	37.2	37.39		37.08	37.4
	00:04:22	37.2	37.39		37.09	37.4
	00:04:23	37.2	37.39		37.09	37.41
	00:04:24	37.2	37.39		37.09	37.41
	00:04:25	37.2	37.39		37.09	37.41
	00:04:26	37.2	37.39		37.09	37.41
	00:04:27	37.2	37.39		37.09	37.41
	00:04:28	37.2	37.39		37.09	37.41
	00:04:29	37.2	37.39		37.09	37.41
	00:04:30	37.2	37.39		37.09	37.42
	00:04:31	37.2	37.39		37.09	37.42
	00:04:32	37.2	37.39		37.09	37.42
	00:04:33	37.2	37.39		37.09	37.42
	00:04:34	37.2	37.39		37.09	37.42
	00:04:35	37.2	37.39		37.1	37.42
	00:04:36	37.2	37.39		37.09	37.42
	00:04:37	37.2	37.39		37.1	37.42
	00:04:38	37.2	37.39		37.1	37.42
	00:04:39	37.2	37.39		37.1	37.42
	00:04:40	37.2	37.39		37.1	37.42
	00:04:41	37.2	37.39		37.1	37.42
	00:04:42	37.2	37.38		37.1	37.42
	00:04:43	37.2	37.39		37.1	37.41
	00:04:44	37.2	37.39		37.1	37.41
	00:04:45	37.2	37.39		37.1	37.41
	00:04:46	37.2	37.38		37.1	37.4
	00:04:47	37.2	37.38		37.1	37.4
	00:04:48	37.2	37.39		37.1	37.39
	00:04:49	37.2	37.39		37.1	37.39
	00:04:50	37.2	37.39		37.1	37.39
	00:04:51	37.2	37.39		37.1	37.38
	00:04:52	37.2	37.39		37.1	37.38
	00:04:53	37.2	37.39		37.1	37.37
	00:04:54	37.2	37.39		37.1	37.37
	00:04:55	37.2	37.39		37.1	37.37
	00:04:56	37.2	37.39		37.1	37.36
	00:04:57	37.2	37.39		37.1	37.36
	00:04:58	37.2	37.39		37.1	37.35
	00:04:59	37.2	37.39		37.1	37.35
	00:05:00	37.2	37.39		37.1	37.35
	00:05:01	37.2	37.39		37.1	37.34
	00:05:02	37.2	37.39		37.1	37.34
	00:05:03	37.2	37.39		37.1	37.34
	00:05:04	37.2	37.39		37.1	37.33
	00:05:05	37.2	37.39		37.1	37.33
	00:05:06	37.2	37.39		37.1	37.33
	00:05:07	37.2	37.39		37.1	37.33
	00:05:08	37.2	37.39		37.1	37.33
	00:05:09	37.2	37.39		37.1	37.33
	00:05:10	37.2	37.39		37.1	37.33
	00:05:11	37.2	37.39		37.1	37.33
	00:05:12	37.2	37.39		37.1	37.33
	00:05:13	37.2	37.39		37.1	37.33
	00:05:14	37.2	37.39		37.1	37.33
	00:05:15	37.2	37.39		37.1	37.34
	00:05:16	37.2	37.39		37.1	37.34
	00:05:17	37.2	37.39		37.1	37.34
	00:05:18	37.2	37.39		37.1	37.34
	00:05:19	37.2	37.39		37.1	37.35
	00:05:20	37.2	37.39		37.1	37.35
	00:05:21	37.2	37.39		37.1	37.35
	00:05:22	37.2	37.39		37.1	37.35
	00:05:23	37.2	37.39		37.1	37.35
	00:05:24	37.2	37.39		37.1	37.36
	00:05:25	37.2	37.39		37.1	37.36
	00:05:26	37.2	37.39		37.1	37.36
	00:05:27	37.2	37.39		37.1	37.36
	00:05:28	37.2	37.39		37.1	37.37
	00:05:29	37.2	37.39		37.1	37.37
	00:05:30	37.2	37.39		37.1	37.37
	00:05:31	37.2	37.39		37.1	37.37
	00:05:32	37.2	37.39		37.1	37.37
	00:05:33	37.2	37.39		37.1	37.37
	00:05:34	37.2	37.39		37.1	37.38
	00:05:35	37.2	37.39		37.1	37.38
	00:05:36	37.2	37.39		37.1	37.38
	00:05:37	37.2	37.39		37.1	37.38
	00:05:38	37.2	37.39		37.1	37.38
	00:05:39	37.2	37.39		37.1	37.39
	00:05:40	37.2	37.39		37.1	37.39
	00:05:41	37.2	37.39		37.1	37.39
	00:05:42	37.2	37.39		37.1	37.39
	00:05:43	37.2	37.39		37.1	37.39
	00:05:44	37.2	37.39		37.1	37.39
	00:05:45	37.2	37.39		37.1	37.39
	00:05:46	37.2	37.39		37.1	37.4
	00:05:47	37.2	37.39		37.1	37.4
	00:05:48	37.2	37.39		37.1	37.4
	00:05:49	37.2	37.39		37.1	37.4
	00:05:50	37.2	37.39		37.1	37.4
	00:05:51	37.2	37.39		37.1	37.4
	00:05:52	37.2	37.39		37.1	37.4
	00:05:53	37.2	37.39		37.1	37.4
	00:05:54	37.2	37.39		37.1	37.41
	00:05:55	37.2	37.39		37.1	37.41
	00:05:56	37.21	37.39		37.1	37.41
	00:05:57	37.2	37.39		37.1	37.41
	00:05:58	37.21	37.39		37.1	37.41
	00:05:59	37.21	37.39		37.1	37.41
	00:06:00	37.21	37.39		37.1	37.41
	00:06:01	37.21	37.39		37.1	37.41
	00:06:02	37.21	37.39		37.1	37.42
	00:06:03	37.21	37.39		37.1	37.42
	00:06:04	37.21	37.39		37.1	37.42
	00:06:05	37.21	37.4		37.1	37.42
	00:06:06	37.21	37.39		37.1	37.42
	00:06:07	37.21	37.39		37.11	37.42
	00:06:08	37.21	37.39		37.11	37.42
	00:06:09	37.21	37.39		37.11	37.42
	00:06:10	37.21	37.39		37.11	37.42
	00:06:11	37.21	37.39		37.11	37.42
	00:06:12	37.21	37.39		37.11	37.43
	00:06:13	37.21	37.4		37.11	37.43
	00:06:14	37.21	37.4		37.11	37.43
	00:06:15	37.21	37.4		37.11	37.43
	00:06:16	37.21	37.39		37.11	37.43
	00:06:17	37.21	37.4		37.11	37.43
	00:06:18	37.21	37.4		37.11	37.43
	00:06:19	37.21	37.4		37.11	37.43
	00:06:20	37.21	37.4		37.11	37.43
	00:06:21	37.21	37.4		37.11	37.43
	00:06:22	37.21	37.4		37.11	37.43
	00:06:23	37.21	37.4		37.11	37.43
	00:06:24	37.21	37.4		37.11	37.43
	00:06:25	37.21	37.4		37.12	37.44
	00:06:26	37.21	37.4		37.12	37.44
	00:06:27	37.21	37.4		37.12	37.44
	00:06:28	37.21	37.4		37.12	37.44
	00:06:29	37.21	37.4		37.12	37.44
	00:06:30	37.21	37.4		37.12	37.44
	00:06:31	37.21	37.4		37.12	37.44
	00:06:32	37.21	37.4		37.12	37.44
	00:06:33	37.21	37.4		37.12	37.44
	00:06:34	37.21	37.4		37.12	37.44
	00:06:35	37.21	37.4		37.12	37.44
	00:06:36	37.21	37.4		37.12	37.44
	00:06:37	37.21	37.4		37.12	37.44
	00:06:38	37.21	37.4		37.13	37.45
	00:06:39	37.21	37.4		37.13	37.45
	00:06:40	37.21	37.4		37.13	37.45
	00:06:41	37.21	37.4		37.13	37.45
	00:06:42	37.21	37.4		37.13	37.45
	00:06:43	37.21	37.4		37.13	37.45
	00:06:44	37.21	37.4		37.13	37.45
	00:06:45	37.21	37.4		37.13	37.45
	00:06:46	37.21	37.4		37.13	37.45
	00:06:47	37.21	37.4		37.13	37.45
	00:06:48	37.21	37.4		37.14	37.45
	00:06:49	37.22	37.4		37.14	37.45
	00:06:50	37.22	37.4		37.14	37.45
	00:06:51	37.22	37.4		37.14	37.45
	00:06:52	37.22	37.4		37.14	37.45
	00:06:53	37.21	37.4		37.14	37.46
	00:06:54	37.22	37.4		37.14	37.45
	00:06:55	37.22	37.41		37.14	37.46
	00:06:56	37.22	37.4		37.14	37.46
	00:06:57	37.22	37.41		37.14	37.46
	00:06:58	37.22	37.4		37.14	37.46
	00:06:59	37.22	37.41		37.15	37.46
	00:07:00	37.22	37.41		37.15	37.46
	00:07:01	37.22	37.41		37.15	37.46
	00:07:02	37.22	37.41		37.15	37.46
	00:07:03	37.22	37.41		37.15	37.46
	00:07:04	37.22	37.41		37.15	37.46
	00:07:05	37.22	37.41		37.15	37.46
	00:07:06	37.22	37.41		37.15	37.46
	00:07:07	37.22	37.41		37.15	37.46
	00:07:08	37.22	37.41		37.15	37.46
	00:07:09	37.22	37.41		37.15	37.46
	00:07:10	37.22	37.41		37.16	37.46
	00:07:11	37.22	37.41		37.16	37.46
	00:07:12	37.22	37.41		37.16	37.47
	00:07:13	37.22	37.41		37.16	37.46
	00:07:14	37.22	37.41		37.16	37.47
	00:07:15	37.22	37.41		37.16	37.47
	00:07:16	37.22	37.41		37.16	37.47
	00:07:17	37.22	37.41		37.16	37.47
	00:07:18	37.22	37.41		37.17	37.47
	00:07:19	37.22	37.41		37.17	37.47
	00:07:20	37.23	37.41		37.17	37.47
	00:07:21	37.23	37.41		37.17	37.47
	00:07:22	37.23	37.41		37.17	37.47
	00:07:23	37.23	37.41		37.17	37.47
	00:07:24	37.23	37.41		37.17	37.47
	00:07:25	37.23	37.41		37.17	37.47
	00:07:26	37.23	37.41		37.17	37.47
	00:07:27	37.23	37.41		37.17	37.47
	00:07:28	37.23	37.42		37.18	37.47
	00:07:29	37.23	37.41		37.17	37.47
	00:07:30	37.23	37.42		37.18	37.47
	00:07:31	37.23	37.42		37.18	37.47
	00:07:32	37.23	37.41		37.18	37.47
	00:07:33	37.23	37.42		37.18	37.47
	00:07:34	37.23	37.42		37.18	37.48
	00:07:35	37.23	37.42		37.18	37.48
	00:07:36	37.2	37.42		37.18	37.48
	00:07:37	37.22	37.42		37.18	37.48
	00:07:38	37.23	37.42		37.18	37.48
	00:07:39	37.23	37.42		37.18	37.48
	00:07:40	37.23	37.42		37.19	37.48
	00:07:41	37.23	37.42		37.19	37.48
	00:07:42	37.23	37.42		37.19	37.48
	00:07:43	37.23	37.42		37.19	37.48
	00:07:44	37.23	37.42		37.19	37.48
	00:07:45	37.23	37.42		37.19	37.48
	00:07:46	37.23	37.42		37.19	37.48
	00:07:47	37.23	37.42		37.19	37.48
	00:07:48	37.23	37.42		37.19	37.48
	00:07:49	37.24	37.42		37.2	37.48
	00:07:50	37.23	37.42		37.2	37.49
	00:07:51	37.24	37.42		37.2	37.49
	00:07:52	37.23	37.42		37.2	37.48
	00:07:53	37.24	37.42		37.2	37.49
	00:07:54	37.24	37.42		37.2	37.49
	00:07:55	37.23	37.42		37.2	37.49
	00:07:56	37.24	37.42		37.2	37.49
	00:07:57	37.24	37.42		37.2	37.49
	00:07:58	37.24	37.42		37.2	37.49
	00:07:59	37.24	37.42		37.21	37.49
	00:08:00	37.24	37.42		37.21	37.49
	00:08:01	37.24	37.42		37.21	37.49
	00:08:02	37.24	37.42		37.21	37.49
	00:08:03	37.24	37.42		37.21	37.49
	00:08:04	37.24	37.42		37.21	37.49
	00:08:05	37.24	37.42		37.21	37.49
	00:08:06	37.24	37.42		37.21	37.49
	00:08:07	37.24	37.42		37.21	37.49
	00:08:08	37.24	37.43		37.21	37.49
	00:08:09	37.24	37.43		37.21	37.49
	00:08:10	37.24	37.43		37.22	37.49
	00:08:11	37.24	37.42		37.22	37.49
	00:08:12	37.24	37.42		37.22	37.49
	00:08:13	37.24	37.42		37.22	37.49
	00:08:14	37.24	37.42		37.22	37.49
	00:08:15	37.24	37.42		37.22	37.49
	00:08:16	37.24	37.43		37.22	37.49
	00:08:17	37.24	37.43		37.22	37.49
	00:08:18	37.24	37.42		37.22	37.49
	00:08:19	37.24	37.43		37.22	37.49
	00:08:20	37.24	37.43		37.22	37.49
	00:08:21	37.24	37.43		37.22	37.49
	00:08:22	37.24	37.43		37.23	37.49
	00:08:23	37.24	37.43		37.23	37.49
	00:08:24	37.24	37.43		37.23	37.49
	00:08:25	37.24	37.43		37.23	37.49
	00:08:26	37.24	37.43		37.23	37.49
	00:08:27	37.24	37.43		37.23	37.49
	00:08:28	37.24	37.43		37.23	37.49
	00:08:29	37.24	37.43		37.23	37.49
	00:08:30	37.24	37.43		37.23	37.49
	00:08:31	37.24	37.43		37.23	37.49
	00:08:32	37.24	37.43		37.23	37.49
	00:08:33	37.24	37.43		37.24	37.49
	00:08:34	37.24	37.43		37.24	37.49
	00:08:35	37.25	37.43		37.24	37.49
	00:08:36	37.24	37.43		37.24	37.48
	00:08:37	37.25	37.43		37.24	37.49
	00:08:38	37.24	37.43		37.24	37.49
	00:08:39	37.25	37.43		37.24	37.49
	00:08:40	37.24	37.43		37.24	37.49
	00:08:41	37.25	37.43		37.24	37.48
	00:08:42	37.25	37.43		37.24	37.49
	00:08:43	37.25	37.43		37.24	37.49
	00:08:44	37.25	37.43		37.24	37.48
	00:08:45	37.25	37.43		37.24	37.48
	00:08:46	37.25	37.43		37.25	37.48
	00:08:47	37.25	37.43		37.24	37.49
	00:08:48	37.25	37.43		37.25	37.48
	00:08:49	37.25	37.43		37.25	37.48
	00:08:50	37.25	37.43		37.25	37.48
	00:08:51	37.25	37.43		37.25	37.49
	00:08:52	37.25	37.43		37.25	37.49
	00:08:53	37.25	37.43		37.25	37.49
	00:08:54	37.25	37.43		37.25	37.48
	00:08:55	37.25	37.43		37.25	37.48
	00:08:56	37.25	37.43		37.25	37.48
	00:08:57	37.25	37.43		37.25	37.48
	00:08:58	37.25	37.43		37.25	37.49
	00:08:59	37.25	37.43		37.25	37.49
	00:09:00	37.25	37.43		37.26	37.48
	00:09:01	37.25	37.43		37.26	37.49
	00:09:02	37.25	37.43		37.26	37.48
	00:09:03	37.25	37.43		37.26	37.49
	00:09:04	37.25	37.43		37.26	37.49
	00:09:05	37.25	37.43		37.26	37.49
	00:09:06	37.25	37.43		37.26	37.49
	00:09:07	37.25	37.43		37.26	37.48
	00:09:08	37.25	37.43		37.26	37.49
	00:09:09	37.25	37.43		37.26	37.49
	00:09:10	37.25	37.43		37.26	37.49
	00:09:11	37.25	37.43		37.26	37.49
	00:09:12	37.25	37.44		37.26	37.49
	00:09:13	37.25	37.43		37.26	37.49
	00:09:14	37.25	37.43		37.26	37.49
	00:09:15	37.25	37.43		37.26	37.49
	00:09:16	37.25	37.44		37.26	37.49
	00:09:17	37.25	37.43		37.26	37.49
	00:09:18	37.25	37.44		37.26	37.49
	00:09:19	37.25	37.44		37.26	37.49
	00:09:20	37.25	37.44		37.27	37.49
	00:09:21	37.25	37.43		37.27	37.49
	00:09:22	37.25	37.44		37.27	37.49
	00:09:23	37.25	37.44		37.27	37.49
	00:09:24	37.26	37.43		37.27	37.49
	00:09:25	37.26	37.44		37.27	37.49
	00:09:26	37.26	37.44		37.27	37.49
	00:09:27	37.26	37.44		37.27	37.49
	00:09:28	37.25	37.44		37.27	37.49
	00:09:29	37.26	37.44		37.27	37.49
	00:09:30	37.26	37.44		37.27	37.49
	00:09:31	37.26	37.44		37.27	37.49
	00:09:32	37.26	37.44		37.27	37.49
	00:09:33	37.26	37.44		37.27	37.49
	00:09:34	37.26	37.44		37.27	37.49
	00:09:35	37.26	37.44		37.27	37.49
	00:09:36	37.26	37.44		37.27	37.49
	00:09:37	37.26	37.44		37.27	37.49
	00:09:38	37.26	37.44		37.28	37.49
	00:09:39	37.26	37.44		37.27	37.49
	00:09:40	37.26	37.44		37.28	37.49
	00:09:41	37.26	37.44		37.28	37.49
	00:09:42	37.26	37.44		37.28	37.49
	00:09:43	37.26	37.44		37.28	37.49
	00:09:44	37.26	37.44		37.28	37.49
	00:09:45	37.26	37.44		37.28	37.49
	00:09:46	37.26	37.44		37.28	37.49
	00:09:47	37.26	37.44		37.28	37.49
	00:09:48	37.26	37.44		37.28	37.49
	00:09:49	37.26	37.44		37.28	37.49
	00:09:50	37.26	37.44		37.28	37.49
	00:09:51	37.26	37.44		37.28	37.49
	00:09:52	37.26	37.44		37.28	37.49
	00:09:53	37.26	37.44		37.28	37.49
	00:09:54	37.26	37.44		37.28	37.49
	00:09:55	37.26	37.44		37.28	37.49
	00:09:56	37.26	37.44		37.28	37.49
	00:09:57	37.26	37.44		37.28	37.49
	00:09:58	37.26	37.44		37.28	37.49
	00:09:59	37.26	37.44		37.28	37.49
	00:10:00	37.26	37.44		37.28	37.49
	00:10:01	37.27			37.28	37.49
	00:10:02	37.27			37.29	37.49
	00:10:03	37.27			37.29	37.49
	00:10:04	37.27			37.29	37.49
	00:10:05	37.27			37.29	37.49
	00:10:06	37.27			37.29	37.49
	00:10:07	37.27			37.29	37.49
	00:10:08	37.27			37.29	37.49
	00:10:09	37.27			37.29	37.49
	00:10:10	37.27			37.29	37.49
	00:10:11	37.27			37.29	37.49
	00:10:12	37.27			37.29	37.49
	00:10:13	37.27			37.29	37.49
	00:10:14	37.27			37.29	37.49
	00:10:15	37.27			37.29	37.49
	00:10:16	37.27			37.29	37.49
	00:10:17	37.27			37.29	37.49
	00:10:18	37.27			37.29	37.49
	00:10:19	37.27			37.29	37.49
	00:10:20	37.27			37.29	37.49
	00:10:21	37.27			37.29	37.49
	00:10:22	37.27			37.29	37.49
	00:10:23	37.27			37.29	37.49
	00:10:24	37.27			37.29	37.49
	00:10:25	37.27			37.29	37.49
	00:10:26	37.27			37.3	37.49
	00:10:27	37.27			37.3	37.49
	00:10:28	37.27			37.3	37.49
	00:10:29	37.27			37.3	37.49
	00:10:30	37.27			37.3	37.49
	00:10:31	37.27			37.3	37.49
	00:10:32	37.27			37.3	37.49
	00:10:33	37.27			37.3	37.49
	00:10:34	37.27			37.3
	00:10:35	37.27			37.3
	00:10:36	37.27			37.3
	00:10:37	37.27			37.3

## Sheet: 3
	Time	T R pre	T L pre		T R post	T L post
	00:00:28	35.99	35.87		35.89	35.75
	00:00:29	35.99	35.87		35.89	35.75
	00:00:30	35.99	35.87		35.89	35.75
	00:00:31	35.98	35.87		35.88	35.74
	00:00:32	35.97	35.86		35.87	35.74
	00:00:33	35.96	35.86		35.87	35.74
	00:00:34	35.95	35.86		35.86	35.73
	00:00:35	35.94	35.85		35.85	35.73
	00:00:36	35.94	35.85		35.84	35.73
	00:00:37	35.93	35.85		35.84	35.73
	00:00:38	35.93	35.85		35.83	35.73
	00:00:39	35.93	35.85		35.82	35.72
	00:00:40	35.93	35.85		35.82	35.72
	00:00:41	35.93	35.85		35.81	35.72
	00:00:42	35.92	35.85		35.81	35.72
	00:00:43	35.92	35.85		35.8	35.72
	00:00:44	35.92	35.85		35.79	35.72
	00:00:45	35.92	35.85		35.79	35.72
	00:00:46	35.92	35.85		35.78	35.72
	00:00:47	35.92	35.84		35.78	35.71
	00:00:48	35.92	35.85		35.77	35.71
	00:00:49	35.91	35.85		35.77	35.71
	00:00:50	35.91	35.85		35.76	35.71
	00:00:51	35.91	35.84		35.76	35.71
	00:00:52	35.91	35.84		35.75	35.71
	00:00:53	35.91	35.84		35.75	35.71
	00:00:54	35.91	35.84		35.75	35.71
	00:00:55	35.91	35.84		35.74	35.71
	00:00:56	35.91	35.84		35.74	35.7
	00:00:57	35.91	35.84		35.73	35.7
	00:00:58	35.91	35.84		35.73	35.7
	00:00:59	35.91	35.84		35.73	35.7
	00:01:00	35.9	35.84		35.73	35.7
	00:01:01	35.9	35.84		35.72	35.7
	00:01:02	35.9	35.84		35.72	35.7
	00:01:03	35.9	35.84		35.71	35.7
	00:01:04	35.9	35.84		35.71	35.69
	00:01:05	35.9	35.84		35.71	35.69
	00:01:06	35.9	35.84		35.71	35.69
	00:01:07	35.9	35.84		35.7	35.69
	00:01:08	35.9	35.84		35.7	35.69
	00:01:09	35.9	35.84		35.7	35.69
	00:01:10	35.89	35.84		35.69	35.69
	00:01:11	35.89	35.84		35.69	35.69
	00:01:12	35.89	35.84		35.69	35.69
	00:01:13	35.89	35.84		35.68	35.68
	00:01:14	35.89	35.83		35.68	35.68
	00:01:15	35.89	35.83		35.68	35.68
	00:01:16	35.89	35.83		35.68	35.68
	00:01:17	35.88	35.83		35.67	35.68
	00:01:18	35.87	35.82		35.67	35.68
	00:01:19	35.86	35.82		35.67	35.68
	00:01:20	35.85	35.82		35.67	35.68
	00:01:21	35.84	35.82		35.66	35.68
	00:01:22	35.84	35.82		35.66	35.68
	00:01:23	35.84	35.81		35.66	35.67
	00:01:24	35.83	35.81		35.66	35.67
	00:01:25	35.83	35.81		35.66	35.67
	00:01:26	35.83	35.81		35.65	35.67
	00:01:27	35.83	35.81		35.65	35.67
	00:01:28	35.82	35.81		35.65	35.67
	00:01:29	35.82	35.81		35.65	35.67
	00:01:30	35.82	35.81		35.64	35.67
	00:01:31	35.82	35.81		35.64	35.67
	00:01:32	35.82	35.81		35.64	35.67
	00:01:33	35.81	35.81		35.64	35.67
	00:01:34	35.81	35.81		35.64	35.67
	00:01:35	35.81	35.81		35.64	35.67
	00:01:36	35.81	35.81		35.64	35.67
	00:01:37	35.81	35.8		35.63	35.67
	00:01:38	35.8	35.8		35.63	35.67
	00:01:39	35.8	35.8		35.63	35.67
	00:01:40	35.8	35.8		35.63	35.67
	00:01:41	35.8	35.8		35.63	35.67
	00:01:42	35.8	35.8		35.63	35.67
	00:01:43	35.8	35.8		35.63	35.67
	00:01:44	35.8	35.8		35.63	35.67
	00:01:45	35.8	35.8		35.63	35.67
	00:01:46	35.79	35.8		35.62	35.67
	00:01:47	35.79	35.8		35.62	35.67
	00:01:48	35.79	35.8		35.62	35.67
	00:01:49	35.79	35.8		35.62	35.67
	00:01:50	35.79	35.8		35.62	35.67
	00:01:51	35.79	35.8		35.62	35.67
	00:01:52	35.79	35.8		35.62	35.67
	00:01:53	35.79	35.8		35.62	35.67
	00:01:54	35.78	35.8		35.62	35.67
	00:01:55	35.78	35.79		35.62	35.67
	00:01:56	35.78	35.79		35.62	35.67
	00:01:57	35.78	35.79		35.62	35.67
	00:01:58	35.78	35.79		35.62	35.67
	00:01:59	35.78	35.79		35.62	35.67
	00:02:00	35.78	35.79		35.62	35.67
	00:02:01	35.77	35.79		35.62	35.67
	00:02:02	35.77	35.79		35.62	35.67
	00:02:03	35.77	35.79		35.62	35.67
	00:02:04	35.77	35.79		35.62	35.67
	00:02:05	35.77	35.79		35.62	35.67
	00:02:06	35.77	35.79		35.62	35.67
	00:02:07	35.77	35.79		35.62	35.67
	00:02:08	35.77	35.79		35.62	35.67
	00:02:09	35.77	35.79		35.62	35.67
	00:02:10	35.77	35.79		35.62	35.67
	00:02:11	35.77	35.79		35.62	35.67
	00:02:12	35.76	35.79		35.62	35.67
	00:02:13	35.76	35.79		35.62	35.67
	00:02:14	35.76	35.79		35.62	35.67
	00:02:15	35.76	35.79		35.62	35.67
	00:02:16	35.76	35.79		35.62	35.67
	00:02:17	35.76	35.79		35.62	35.67
	00:02:18	35.76	35.79		35.62	35.67
	00:02:19	35.76	35.78		35.62	35.67
	00:02:20	35.76	35.78		35.62	35.67
	00:02:21	35.76	35.78		35.62	35.67
	00:02:22	35.76	35.78		35.62	35.67
	00:02:23	35.76	35.78		35.62	35.67
	00:02:24	35.76	35.78		35.62	35.67
	00:02:25	35.75	35.78		35.62	35.67
	00:02:26	35.75	35.78		35.62	35.67
	00:02:27	35.75	35.78		35.62	35.68
	00:02:28	35.75	35.78		35.62	35.68
	00:02:29	35.75	35.78		35.62	35.68
	00:02:30	35.75	35.78		35.62	35.68
	00:02:31	35.75	35.78		35.63	35.68
	00:02:32	35.75	35.78		35.63	35.68
	00:02:33	35.75	35.78		35.63	35.68
	00:02:34	35.75	35.78		35.63	35.68
	00:02:35	35.75	35.78		35.63	35.68
	00:02:36	35.75	35.78		35.63	35.68
	00:02:37	35.75	35.78		35.63	35.68
	00:02:38	35.75	35.78		35.63	35.68
	00:02:39	35.75	35.78		35.63	35.68
	00:02:40	35.75	35.78		35.63	35.68
	00:02:41	35.75	35.78		35.63	35.68
	00:02:42	35.75	35.78		35.63	35.68
	00:02:43	35.75	35.78		35.63	35.68
	00:02:44	35.74	35.78		35.64	35.68
	00:02:45	35.75	35.78		35.64	35.68
	00:02:46	35.75	35.78		35.64	35.69
	00:02:47	35.74	35.78		35.64	35.69
	00:02:48	35.74	35.78		35.64	35.69
	00:02:49	35.74	35.78		35.64	35.69
	00:02:50	35.74	35.78		35.64	35.69
	00:02:51	35.74	35.78		35.64	35.69
	00:02:52	35.74	35.78		35.64	35.69
	00:02:53	35.74	35.78		35.64	35.69
	00:02:54	35.74	35.78		35.64	35.69
	00:02:55	35.74	35.78		35.65	35.69
	00:02:56	35.74	35.78		35.65	35.69
	00:02:57	35.74	35.78		35.65	35.69
	00:02:58	35.74	35.78		35.65	35.69
	00:02:59	35.74	35.78		35.65	35.69
	00:03:00	35.74	35.78		35.65	35.69
	00:03:01	35.74	35.78		35.65	35.7
	00:03:02	35.74	35.78		35.65	35.7
	00:03:03	35.74	35.78		35.65	35.7
	00:03:04	35.74	35.78		35.66	35.69
	00:03:05	35.74	35.78		35.66	35.7
	00:03:06	35.74	35.78		35.66	35.7
	00:03:07	35.74	35.78		35.66	35.7
	00:03:08	35.74	35.78		35.66	35.7
	00:03:09	35.74	35.78		35.66	35.7
	00:03:10	35.74	35.78		35.66	35.7
	00:03:11	35.74	35.78		35.66	35.7
	00:03:12	35.74	35.78		35.67	35.7
	00:03:13	35.74	35.78		35.67	35.7
	00:03:14	35.74	35.78		35.67	35.7
	00:03:15	35.74	35.78		35.67	35.7
	00:03:16	35.74	35.78		35.67	35.7
	00:03:17	35.74	35.78		35.67	35.7
	00:03:18	35.74	35.78		35.67	35.71
	00:03:19	35.74	35.78		35.67	35.71
	00:03:20	35.74	35.78		35.68	35.71
	00:03:21	35.75	35.78		35.68	35.71
	00:03:22	35.75	35.78		35.68	35.71
	00:03:23	35.75	35.78		35.68	35.71
	00:03:24	35.75	35.78		35.68	35.71
	00:03:25	35.75	35.78		35.68	35.71
	00:03:26	35.75	35.78		35.68	35.71
	00:03:27	35.75	35.78		35.68	35.71
	00:03:28	35.75	35.78		35.68	35.71
	00:03:29	35.75	35.78		35.69	35.71
	00:03:30	35.75	35.78		35.69	35.71
	00:03:31	35.75	35.78		35.69	35.71
	00:03:32	35.75	35.78		35.69	35.71
	00:03:33	35.75	35.78		35.69	35.71
	00:03:34	35.75	35.78		35.7	35.71
	00:03:35	35.75	35.78		35.7	35.71
	00:03:36	35.75	35.78		35.7	35.72
	00:03:37	35.75	35.78		35.7	35.72
	00:03:38	35.75	35.78		35.7	35.72
	00:03:39	35.75	35.78		35.7	35.72
	00:03:40	35.75	35.78		35.7	35.72
	00:03:41	35.75	35.78		35.7	35.72
	00:03:42	35.75	35.78		35.7	35.72
	00:03:43	35.75	35.78		35.7	35.72
	00:03:44	35.75	35.78		35.71	35.72
	00:03:45	35.75	35.78		35.71	35.72
	00:03:46	35.75	35.78		35.71	35.72
	00:03:47	35.75	35.78		35.71	35.72
	00:03:48	35.75	35.78		35.71	35.72
	00:03:49	35.75	35.78		35.71	35.72
	00:03:50	35.76	35.78		35.71	35.72
	00:03:51	35.76	35.78		35.71	35.72
	00:03:52	35.76	35.78		35.72	35.72
	00:03:53	35.76	35.78		35.72	35.73
	00:03:54	35.76	35.78		35.72	35.73
	00:03:55	35.76	35.78		35.72	35.73
	00:03:56	35.76	35.78		35.72	35.73
	00:03:57	35.76	35.78		35.72	35.73
	00:03:58	35.76	35.78		35.72	35.73
	00:03:59	35.76	35.78		35.72	35.73
	00:04:00	35.76	35.78		35.72	35.73
	00:04:01	35.76	35.78		35.72	35.73
	00:04:02	35.76	35.78		35.73	35.73
	00:04:03	35.76	35.78		35.73	35.73
	00:04:04	35.76	35.78		35.73	35.73
	00:04:05	35.76	35.78		35.73	35.73
	00:04:06	35.76	35.78		35.73	35.73
	00:04:07	35.76	35.78		35.73	35.73
	00:04:08	35.76	35.78		35.73	35.73
	00:04:09	35.76	35.78		35.73	35.73
	00:04:10	35.76	35.78		35.74	35.73
	00:04:11	35.76	35.78		35.74	35.74
	00:04:12	35.77	35.78		35.74	35.74
	00:04:13	35.77	35.78		35.74	35.74
	00:04:14	35.77	35.78		35.74	35.74
	00:04:15	35.77	35.78		35.74	35.74
	00:04:16	35.77	35.78		35.74	35.74
	00:04:17	35.77	35.78		35.74	35.74
	00:04:18	35.77	35.78		35.74	35.74
	00:04:19	35.77	35.78		35.75	35.74
	00:04:20	35.77	35.78		35.75	35.74
	00:04:21	35.77	35.78		35.75	35.74
	00:04:22	35.77	35.78		35.75	35.74
	00:04:23	35.77	35.78		35.75	35.74
	00:04:24	35.77	35.78		35.75	35.74
	00:04:25	35.77	35.78		35.75	35.74
	00:04:26	35.77	35.78		35.75	35.74
	00:04:27	35.77	35.78		35.75	35.74
	00:04:28	35.77	35.78		35.75	35.75
	00:04:29	35.77	35.78		35.76	35.75
	00:04:30	35.77	35.78		35.76	35.75
	00:04:31	35.78	35.78		35.76	35.75
	00:04:32	35.78	35.78		35.76	35.75
	00:04:33	35.78	35.78		35.76	35.75
	00:04:34	35.78	35.78		35.76	35.75
	00:04:35	35.78	35.78		35.76	35.75
	00:04:36	35.78	35.78		35.76	35.75
	00:04:37	35.78	35.78		35.76	35.75
	00:04:38	35.78	35.78		35.76	35.75
	00:04:39	35.78	35.78		35.76	35.75
	00:04:40	35.78	35.78		35.77	35.75
	00:04:41	35.78	35.78		35.77	35.75
	00:04:42	35.78	35.78		35.76	35.75
	00:04:43	35.78	35.78		35.76	35.75
	00:04:44	35.78	35.78		35.76	35.75
	00:04:45	35.78	35.78		35.76	35.75
	00:04:46	35.78	35.78		35.76	35.75
	00:04:47	35.78	35.78		35.75	35.74
	00:04:48	35.78	35.78		35.75	35.74
	00:04:49	35.78	35.78		35.75	35.74
	00:04:50	35.78	35.78		35.74	35.74
	00:04:51	35.79	35.78		35.74	35.74
	00:04:52	35.79	35.78		35.74	35.74
	00:04:53	35.79	35.78		35.73	35.74
	00:04:54	35.79	35.78		35.73	35.73
	00:04:55	35.79	35.78		35.73	35.73
	00:04:56	35.79	35.79		35.72	35.73
	00:04:57	35.79	35.79		35.72	35.73
	00:04:58	35.79	35.78		35.71	35.73
	00:04:59	35.79	35.78		35.71	35.73
	00:05:00	35.79	35.79		35.71	35.73
	00:05:01	35.79	35.79		35.7	35.73
	00:05:02	35.79	35.79		35.7	35.72
	00:05:03	35.79	35.79		35.69	35.72
	00:05:04	35.79	35.78		35.69	35.72
	00:05:05	35.79	35.79		35.68	35.72
	00:05:06	35.79	35.79		35.68	35.72
	00:05:07	35.79	35.79		35.67	35.72
	00:05:08	35.79	35.79		35.67	35.72
	00:05:09	35.79	35.79		35.66	35.72
	00:05:10	35.8	35.79		35.66	35.72
	00:05:11	35.8	35.79		35.65	35.71
	00:05:12	35.8	35.79		35.65	35.71
	00:05:13	35.8	35.79		35.65	35.71
	00:05:14	35.8	35.79		35.64	35.71
	00:05:15	35.8	35.79		35.64	35.71
	00:05:16	35.8	35.79		35.64	35.7
	00:05:17	35.8	35.79		35.63	35.7
	00:05:18	35.8	35.79		35.63	35.7
	00:05:19	35.8	35.79		35.63	35.7
	00:05:20	35.8	35.79		35.62	35.7
	00:05:21	35.8	35.79		35.62	35.7
	00:05:22	35.8	35.79		35.62	35.7
	00:05:23	35.8	35.79		35.61	35.69
	00:05:24	35.8	35.79		35.61	35.69
	00:05:25	35.8	35.79		35.61	35.69
	00:05:26	35.8	35.79		35.61	35.69
	00:05:27	35.8	35.79		35.6	35.69
	00:05:28	35.81	35.79		35.6	35.69
	00:05:29	35.8	35.79		35.6	35.68
	00:05:30	35.81	35.79		35.6	35.68
	00:05:31	35.81	35.79		35.59	35.68
	00:05:32	35.81	35.79		35.59	35.68
	00:05:33	35.81	35.79		35.59	35.68
	00:05:34	35.81	35.79		35.59	35.68
	00:05:35	35.81	35.79		35.58	35.68
	00:05:36	35.81	35.79		35.58	35.67
	00:05:37	35.81	35.79		35.58	35.67
	00:05:38	35.81	35.79		35.58	35.67
	00:05:39	35.81	35.79		35.57	35.67
	00:05:40	35.81	35.79		35.57	35.67
	00:05:41	35.81	35.79		35.57	35.67
	00:05:42	35.81	35.79		35.57	35.66
	00:05:43	35.81	35.79		35.57	35.66
	00:05:44	35.81	35.79		35.56	35.66
	00:05:45	35.81	35.79		35.56	35.66
	00:05:46	35.81	35.79		35.56	35.66
	00:05:47	35.81	35.79		35.56	35.66
	00:05:48	35.81	35.79		35.55	35.66
	00:05:49	35.81	35.79		35.55	35.66
	00:05:50	35.81	35.79		35.55	35.65
	00:05:51	35.81	35.79		35.55	35.65
	00:05:52	35.82	35.79		35.55	35.65
	00:05:53	35.82	35.79		35.55	35.65
	00:05:54	35.82	35.79		35.55	35.65
	00:05:55	35.82	35.79		35.54	35.65
	00:05:56	35.82	35.79		35.54	35.65
	00:05:57	35.82	35.79		35.54	35.65
	00:05:58	35.82	35.79		35.54	35.64
	00:05:59	35.82	35.79		35.54	35.64
	00:06:00	35.82	35.79		35.54	35.64
	00:06:01	35.82	35.79		35.54	35.64
	00:06:02	35.82	35.79		35.53	35.64
	00:06:03	35.82	35.79		35.53	35.64
	00:06:04	35.82	35.79		35.53	35.64
	00:06:05	35.82	35.79		35.53	35.64
	00:06:06	35.82	35.79		35.53	35.64
	00:06:07	35.82	35.79		35.53	35.64
	00:06:08	35.82	35.79		35.53	35.64
	00:06:09	35.82	35.79		35.53	35.64
	00:06:10	35.82	35.79		35.53	35.63
	00:06:11	35.83	35.79		35.52	35.63
	00:06:12	35.83	35.79		35.52	35.63
	00:06:13	35.82	35.79		35.52	35.63
	00:06:14	35.83	35.79		35.52	35.63
	00:06:15	35.83	35.79		35.52	35.63
	00:06:16	35.83	35.79		35.52	35.63
	00:06:17	35.83	35.79		35.52	35.63
	00:06:18	35.83	35.79		35.52	35.63
	00:06:19	35.83	35.79		35.52	35.63
	00:06:20	35.83	35.79		35.52	35.63
	00:06:21	35.83	35.79		35.52	35.63
	00:06:22	35.83	35.79		35.52	35.62
	00:06:23	35.83	35.79		35.51	35.62
	00:06:24	35.83	35.79		35.51	35.62
	00:06:25	35.83	35.79		35.51	35.62
	00:06:26	35.83	35.79		35.51	35.62
	00:06:27	35.83	35.79		35.51	35.62
	00:06:28	35.83	35.79		35.51	35.62
	00:06:29	35.83	35.79		35.51	35.62
	00:06:30	35.83	35.79		35.51	35.62
	00:06:31	35.83	35.79		35.51	35.62
	00:06:32	35.83	35.79		35.51	35.62
	00:06:33	35.83	35.79		35.51	35.62
	00:06:34	35.84	35.79		35.5	35.62
	00:06:35	35.84	35.79		35.51	35.62
	00:06:36	35.84	35.79		35.51	35.62
	00:06:37	35.84	35.79		35.5	35.62
	00:06:38	35.84	35.79		35.5	35.61
	00:06:39	35.84	35.79		35.5	35.62
	00:06:40	35.84	35.79		35.5	35.61
	00:06:41	35.84	35.79		35.5	35.61
	00:06:42	35.84	35.79		35.5	35.61
	00:06:43	35.84	35.79		35.5	35.61
	00:06:44	35.84	35.79		35.5	35.61
	00:06:45	35.84	35.79		35.5	35.61
	00:06:46	35.84	35.79		35.5	35.61
	00:06:47	35.84	35.79		35.5	35.61
	00:06:48	35.84	35.79		35.5	35.61
	00:06:49	35.84	35.79		35.5	35.61
	00:06:50	35.85	35.79		35.5	35.61
	00:06:51	35.85	35.79		35.5	35.61
	00:06:52	35.85	35.79		35.5	35.61
	00:06:53	35.85	35.79		35.49	35.61
	00:06:54	35.85	35.79		35.5	35.61
	00:06:55	35.85	35.8		35.49	35.61
	00:06:56	35.85	35.79		35.49	35.61
	00:06:57	35.85	35.79		35.49	35.61
	00:06:58	35.85	35.8		35.49	35.6
	00:06:59	35.85	35.79		35.49	35.61
	00:07:00	35.85	35.79		35.49	35.61
	00:07:01	35.85	35.8		35.49	35.6
	00:07:02	35.85	35.8		35.49	35.6
	00:07:03	35.85	35.79		35.49	35.6
	00:07:04	35.85	35.8		35.49	35.6
	00:07:05	35.85	35.8		35.49	35.6
	00:07:06	35.85	35.8		35.49	35.6
	00:07:07	35.86	35.8		35.49	35.6
	00:07:08	35.85	35.8		35.49	35.6
	00:07:09	35.86	35.8		35.49	35.6
	00:07:10	35.86	35.8		35.49	35.6
	00:07:11	35.86	35.8		35.49	35.6
	00:07:12	35.86	35.8		35.49	35.6
	00:07:13	35.86	35.79		35.49	35.6
	00:07:14	35.86	35.8		35.49	35.6
	00:07:15	35.86	35.8		35.49	35.6
	00:07:16	35.86	35.8		35.49	35.6
	00:07:17	35.86	35.8		35.49	35.6
	00:07:18	35.86	35.8		35.49	35.6
	00:07:19	35.86	35.8		35.49	35.6
	00:07:20	35.86	35.8		35.49	35.6
	00:07:21	35.86	35.8		35.49	35.6
	00:07:22	35.86	35.8		35.49	35.6
	00:07:23	35.86	35.8		35.49	35.6
	00:07:24	35.86	35.8		35.49	35.6
	00:07:25	35.86	35.8		35.49	35.6
	00:07:26	35.87	35.8		35.49	35.6
	00:07:27	35.87	35.8		35.49	35.6
	00:07:28	35.87	35.8		35.49	35.6
	00:07:29	35.87	35.8		35.49	35.6
	00:07:30	35.87	35.8		35.49	35.6
	00:07:31	35.87	35.8		35.49	35.6
	00:07:32	35.87	35.8		35.48	35.6
	00:07:33	35.87	35.8		35.48	35.6
	00:07:34	35.87	35.8		35.48	35.6
	00:07:35	35.87	35.8		35.48	35.6
	00:07:36	35.87	35.8		35.48	35.6
	00:07:37	35.87	35.8		35.48	35.6
	00:07:38	35.87	35.8		35.48	35.6
	00:07:39	35.87	35.8		35.48	35.6
	00:07:40	35.87	35.8		35.48	35.6
	00:07:41	35.87	35.8		35.48	35.6
	00:07:42	35.87	35.8		35.48	35.6
	00:07:43	35.87	35.8		35.48	35.6
	00:07:44	35.87	35.8		35.48	35.6
	00:07:45	35.88	35.8		35.48	35.6
	00:07:46	35.88	35.8		35.48	35.6
	00:07:47	35.87	35.8		35.48	35.6
	00:07:48	35.88	35.8		35.48	35.6
	00:07:49	35.88	35.8		35.48	35.6
	00:07:50	35.88	35.8		35.48	35.6
	00:07:51	35.88	35.8		35.48	35.6
	00:07:52	35.88	35.8		35.48	35.6
	00:07:53	35.88	35.8		35.48	35.6
	00:07:54	35.88	35.8		35.48	35.6
	00:07:55	35.88	35.8		35.48	35.6
	00:07:56	35.88	35.8		35.48	35.6
	00:07:57	35.88	35.8		35.48	35.6
	00:07:58	35.88	35.8		35.48	35.6
	00:07:59	35.88	35.8		35.48	35.6
	00:08:00	35.88	35.8		35.48	35.6
	00:08:01	35.88	35.8		35.48	35.6
	00:08:02	35.88	35.8		35.48	35.6
	00:08:03	35.88	35.8		35.48	35.6
	00:08:04	35.88	35.8		35.48	35.6
	00:08:05	35.89	35.8		35.48	35.6
	00:08:06	35.88	35.8		35.48	35.6
	00:08:07	35.89	35.8		35.48	35.6
	00:08:08	35.89	35.8		35.48	35.6
	00:08:09	35.89	35.8		35.48	35.6
	00:08:10	35.89	35.8		35.48	35.59
	00:08:11	35.89	35.8		35.48	35.6
	00:08:12	35.89	35.8		35.48	35.6
	00:08:13	35.89	35.8		35.48	35.6
	00:08:14	35.89	35.8		35.48	35.59
	00:08:15	35.89	35.8		35.48	35.6
	00:08:16	35.89	35.8		35.48	35.6
	00:08:17	35.89	35.8		35.48	35.6
	00:08:18	35.89	35.8		35.48	35.59
	00:08:19	35.89	35.8		35.48	35.59
	00:08:20	35.89	35.8		35.48	35.59
	00:08:21	35.89	35.8		35.48	35.59
	00:08:22	35.89	35.8		35.48	35.6
	00:08:23	35.89	35.8		35.48	35.59
	00:08:24	35.89	35.8		35.48	35.6
	00:08:25	35.89	35.8		35.48	35.6
	00:08:26	35.89	35.8		35.48	35.6
	00:08:27	35.89	35.8		35.48	35.59
	00:08:28	35.89	35.8		35.48	35.59
	00:08:29	35.89	35.8		35.48	35.59
	00:08:30	35.9	35.8		35.48	35.59
	00:08:31	35.9	35.8		35.48	35.59
	00:08:32	35.9	35.8		35.48	35.59
	00:08:33	35.9	35.8		35.48	35.59
	00:08:34	35.9	35.8		35.48	35.59
	00:08:35	35.9	35.8		35.48	35.59
	00:08:36	35.9	35.8		35.48	35.59
	00:08:37	35.9	35.8		35.48	35.59
	00:08:38	35.9	35.8		35.48	35.59
	00:08:39	35.9	35.8		35.48	35.59
	00:08:40	35.9	35.8		35.48	35.59
	00:08:41	35.9	35.8		35.48	35.59
	00:08:42	35.9	35.8		35.48	35.59
	00:08:43	35.9	35.8		35.48	35.59
	00:08:44	35.9	35.8		35.48	35.59
	00:08:45	35.9	35.8		35.48	35.59
	00:08:46	35.9	35.8		35.48	35.59
	00:08:47	35.9	35.8		35.48	35.59
	00:08:48	35.9	35.8		35.48	35.59
	00:08:49	35.9	35.8		35.48	35.59
	00:08:50	35.9	35.8		35.48	35.59
	00:08:51	35.9	35.8		35.48	35.59
	00:08:52	35.9	35.8		35.48	35.59
	00:08:53	35.9	35.8		35.48	35.59
	00:08:54	35.91	35.8		35.5	35.59
	00:08:55	35.91	35.8		35.48	35.59
	00:08:56	35.9	35.8		35.48	35.59
	00:08:57	35.91	35.8		35.48	35.59
	00:08:58	35.91	35.8		35.48	35.59
	00:08:59	35.91	35.8		35.48	35.59
	00:09:00	35.91	35.8		35.48	35.59
	00:09:01	35.91	35.8		35.48	35.59
	00:09:02	35.91	35.8		35.48	35.59
	00:09:03	35.91	35.8		35.48	35.59
	00:09:04	35.91	35.8		35.48	35.59
	00:09:05	35.91	35.8		35.48	35.59
	00:09:06	35.91	35.8		35.48	35.59
	00:09:07	35.91	35.8		35.48	35.59
	00:09:08	35.91	35.8		35.48	35.59
	00:09:09	35.91	35.8		35.48	35.59
	00:09:10	35.91	35.8		35.48	35.59
	00:09:11	35.91	35.8		35.48	35.59
	00:09:12	35.91	35.8		35.48	35.59
	00:09:13	35.91	35.8		35.48	35.59
	00:09:14	35.91	35.8		35.48	35.59
	00:09:15	35.91	35.8		35.48	35.59
	00:09:16	35.91	35.8		35.5	35.59
	00:09:17	35.91	35.8		35.5	35.59
	00:09:18	35.91	35.8		35.5	35.59
	00:09:19	35.91	35.8		35.5	35.59
	00:09:20	35.91	35.8		35.5	35.59
	00:09:21	35.91	35.8		35.5	35.59
	00:09:22	35.91	35.8		35.5	35.59
	00:09:23	35.91	35.8		35.5	35.59
	00:09:24	35.91	35.81		35.5	35.59
	00:09:25	35.91	35.8		35.5	35.59
	00:09:26	35.91	35.81		35.5	35.59
	00:09:27	35.91	35.8		35.5	35.59
	00:09:28	35.91	35.81		35.5	35.59
	00:09:29	35.92	35.8		35.5	35.59
	00:09:30	35.92	35.81		35.5	35.59
	00:09:31	35.92	35.81		35.5	35.59
	00:09:32	35.92	35.81		35.5	35.59
	00:09:33	35.92	35.81		35.5	35.59
	00:09:34	35.92	35.81		35.5	35.59
	00:09:35	35.92	35.8		35.5	35.59
	00:09:36	35.92	35.81		35.49	35.59
	00:09:37	35.92	35.81		35.5	35.59
	00:09:38	35.92	35.81		35.49	35.59
	00:09:39	35.92	35.81		35.5	35.59
	00:09:40	35.92	35.8		35.49	35.59
	00:09:41	35.92	35.8		35.5	35.59
	00:09:42	35.92	35.81		35.49	35.59
	00:09:43	35.92	35.81		35.5	35.59
	00:09:44	35.92	35.81		35.5	35.59
	00:09:45	35.92	35.81		35.49	35.59
	00:09:46	35.92	35.8		35.5	35.59
	00:09:47	35.92	35.8		35.5	35.59
	00:09:48	35.92	35.81		35.5	35.59
	00:09:49	35.92	35.8		35.5	35.59
	00:09:50	35.92	35.81		35.5	35.59
	00:09:51	35.92	35.81		35.5	35.59
	00:09:52	35.92	35.81		35.5	35.59
	00:09:53	35.92	35.81		35.5	35.59
	00:09:54	35.92	35.8		35.5	35.59
	00:09:55	35.92	35.81		35.5	35.59
	00:09:56	35.92	35.81		35.5	35.59
	00:09:57	35.92	35.81		35.5	35.59
	00:09:58	35.92	35.81		35.5	35.59
	00:09:59	35.92	35.81		35.5	35.59
	00:10:00	35.92	35.81		35.5	35.59
	00:10:01	35.93	35.81		35.5	35.59
	00:10:02	35.93	35.81		35.49	35.59
	00:10:03	35.92	35.81		35.49	35.59
	00:10:04	35.93	35.81		35.49	35.59
	00:10:05	35.93	35.81		35.49	35.59
	00:10:06	35.93	35.81		35.49	35.59
	00:10:07	35.93	35.81		35.49	35.59
	00:10:08	35.93	35.81		35.49	35.59
	00:10:09	35.93	35.81		35.49	35.59
	00:10:10	35.93	35.81		35.49	35.59
	00:10:11	35.93	35.81		35.49	35.6
	00:10:12	35.93	35.81		35.49	35.59
	00:10:13	35.93	35.81		35.49	35.6
	00:10:14	35.93	35.81		35.49	35.6
	00:10:15	35.93	35.81		35.49	35.59
	00:10:16	35.93	35.81		35.49	35.59
	00:10:17	35.93	35.81		35.49	35.59
	00:10:18	35.93	35.81		35.49	35.6
	00:10:19	35.93	35.81		35.49	35.6
	00:10:20	35.93	35.81		35.49	35.6
	00:10:21	35.93	35.81		35.49	35.6
	00:10:22	35.93	35.81		35.49	35.6
	00:10:23	35.93	35.81		35.49	35.6
	00:10:24	35.93	35.81		35.49	35.6
	00:10:25	35.93	35.81		35.49	35.6
	00:10:26	35.93	35.81		35.49	35.6
	00:10:27	35.93	35.81		35.49	35.6
	00:10:28	35.93	35.81		35.49	35.6
	00:10:29	35.93	35.81		35.49	35.6
	00:10:30	35.93	35.81		35.49	35.6
	00:10:31	35.93	35.81		35.49	35.6
	00:10:32	35.93	35.81		35.49	35.6
	00:10:33	35.93	35.81		35.49	35.6
	00:10:34	35.93	35.81		35.49	35.6
	00:10:35	35.93	35.81		35.5	35.6
	00:10:36	35.93	35.81		35.49	35.6
	00:10:37	35.93	35.81		35.49	35.6
	00:10:38	35.93	35.81		35.5	35.6
	00:10:39	35.93	35.81		35.49	35.6
	00:10:40	35.93	35.81		35.49	35.6
	00:10:41	35.93	35.81		35.49	35.6
	00:10:42	35.93	35.81		35.49	35.6
	00:10:43	35.93	35.81		35.5	35.6
	00:10:44	35.93	35.81		35.5	35.6
	00:10:45	35.93	35.81		35.5	35.6
	00:10:46	35.93	35.81		35.49	35.6
	00:10:47	35.93	35.81		35.5	35.6
	00:10:48	35.93	35.81		35.5	35.6
	00:10:49	35.93	35.81		35.5	35.6
	00:10:50	35.93	35.81		35.5	35.6
	00:10:51	35.93	35.81		35.5	35.6
	00:10:52	35.93	35.81		35.5	35.6
	00:10:53	35.93	35.81		35.5	35.6
	00:10:54	35.93	35.81		35.5	35.6
	00:10:55	35.93	35.81		35.5	35.6
	00:10:56	35.93	35.81		35.5	35.6
	00:10:57	35.93	35.81		35.5	35.6
	00:10:58	35.93	35.81		35.5	35.6
	00:10:59	35.93	35.81		35.5	35.6
	00:11:00	35.93	35.81		35.5	35.6
	00:11:01	35.93	35.81		35.5	35.6
	00:11:02	35.93	35.81		35.5	35.6
	00:11:03	35.93	35.81		35.5	35.6
	00:11:04	35.93	35.81		35.5	35.6
	00:11:05	35.93	35.81		35.5	35.6
	00:11:06	35.93	35.81		35.5	35.6
	00:11:07	35.93	35.81		35.5	35.6
	00:11:08	35.93	35.81		35.5	35.6
	00:11:09	35.93	35.81		35.5	35.6
	00:11:10	35.93	35.81		35.5	35.6
	00:11:11	35.93	35.81		35.5	35.6
	00:11:12	35.93	35.81		35.5	35.6
	00:11:13	35.93	35.81		35.5	35.6
	00:11:14	35.93	35.81		35.5	35.61
	00:11:15	35.93	35.81		35.5	35.6
	00:11:16	35.93	35.81		35.5	35.6
	00:11:17	35.93	35.81		35.5	35.6
	00:11:18	35.93	35.81		35.48	35.61
	00:11:19	35.93	35.81		35.48	35.61
	00:11:20	35.93	35.81		35.5	35.6
	00:11:21	35.93	35.81		35.5	35.6
	00:11:22	35.93	35.81		35.5	35.61
	00:11:23	35.93	35.81		35.48	35.61
	00:11:24	35.93	35.81		35.48	35.61
	00:11:25	35.93	35.81		35.48	35.61
	00:11:26	35.93	35.81		35.5	35.61
	00:11:27	35.93	35.81		35.48	35.61
	00:11:28	35.93	35.81		35.48	35.61
	00:11:29	35.93	35.81		35.48	35.61
	00:11:30	35.94	35.81		35.48	35.61
	00:11:31	35.94	35.81		35.48	35.61
	00:11:32	35.94	35.81		35.48	35.61
	00:11:33	35.94	35.81		35.48	35.61
	00:11:34	35.94	35.81		35.48	35.61
	00:11:35	35.94	35.81		35.48	35.61
	00:11:36	35.94	35.81		35.48	35.61
	00:11:37	35.94	35.81		35.48	35.61
	00:11:38	35.94	35.81		35.48	35.61
	00:11:39	35.94	35.81		35.49	35.61
	00:11:40	35.94	35.81		35.48	35.61
	00:11:41	35.94	35.81		35.48	35.61
	00:11:42	35.94	35.81		35.48	35.62
	00:11:43	35.94	35.81		35.48	35.61
	00:11:44	35.94	35.81		35.49	35.62
	00:11:45	35.94	35.81		35.49	35.62
	00:11:46	35.94	35.81		35.49	35.62
	00:11:47	35.94	35.81		35.49	35.62
	00:11:48	35.94	35.81		35.49	35.62
	00:11:49	35.94	35.81		35.49	35.62
	00:11:50	35.94	35.81		35.49	35.62
	00:11:51	35.94	35.81		35.49	35.62
	00:11:52	35.94	35.81		35.49	35.62
	00:11:53	35.94	35.81		35.49	35.62
	00:11:54	35.94	35.81		35.49	35.62
	00:11:55	35.94	35.81		35.49	35.62
	00:11:56	35.94	35.81		35.49	35.62
	00:11:57	35.94	35.81		35.49	35.62
	00:11:58	35.94	35.81		35.49	35.63
	00:11:59	35.94	35.82		35.49	35.63
	00:12:00	35.94	35.81		35.49	35.63
	00:12:01	35.94	35.81		35.5	35.63
	00:12:02	35.94	35.81		35.5	35.63
	00:12:03	35.94	35.81		35.5	35.63
	00:12:04	35.94	35.81		35.5	35.63
	00:12:05	35.94	35.81		35.5	35.63
	00:12:06	35.94	35.81		35.5	35.63
	00:12:07	35.94	35.81		35.5	35.63
	00:12:08	35.94	35.81		35.5	35.64
	00:12:09	35.94	35.81		35.5	35.64
	00:12:10	35.94	35.82		35.5	35.64
	00:12:11	35.94	35.81		35.5	35.64
	00:12:12	35.94	35.82		35.5	35.64
	00:12:13	35.94	35.82		35.51	35.64
	00:12:14	35.94	35.82		35.51	35.64
	00:12:15	35.94	35.81		35.51	35.64
	00:12:16	35.94	35.82		35.51	35.64
	00:12:17	35.94	35.81		35.51	35.65
	00:12:18	35.94	35.82		35.51	35.65
	00:12:19	35.94	35.82		35.51	35.65
	00:12:20	35.94	35.82		35.51	35.65
	00:12:21	35.94	35.82		35.51	35.65
	00:12:22	35.94	35.82		35.51	35.65
	00:12:23	35.94	35.82		35.52	35.65
	00:12:24	35.94	35.82		35.52	35.65
	00:12:25	35.94	35.82		35.52	35.66
	00:12:26	35.94	35.81		35.52	35.66
	00:12:27	35.94	35.82		35.52	35.66
	00:12:28	35.94	35.82		35.52	35.66
	00:12:29	35.94	35.82		35.52	35.66
	00:12:30	35.94	35.82		35.52	35.66
	00:12:31	35.94	35.82		35.53	35.66
	00:12:32	35.94	35.82		35.53	35.66
	00:12:33	35.94	35.82		35.53	35.67
	00:12:34	35.94	35.82		35.53	35.67
	00:12:35	35.94	35.82		35.53	35.67
	00:12:36	35.94	35.82		35.53	35.67
	00:12:37	35.94	35.82		35.54	35.67
	00:12:38	35.94	35.82		35.54	35.67
	00:12:39	35.94	35.82		35.54	35.67
	00:12:40	35.94	35.82		35.54	35.67
	00:12:41	35.94	35.82		35.54	35.68
	00:12:42	35.94	35.82		35.54	35.68
	00:12:43	35.94	35.82		35.54	35.68
	00:12:44	35.94	35.82		35.55	35.68
	00:12:45	35.94	35.82		35.55	35.68
	00:12:46	35.94	35.82		35.55	35.68
	00:12:47	35.94	35.82		35.55	35.69
	00:12:48	35.94	35.82		35.55	35.69
	00:12:49	35.94	35.82		35.56	35.69
	00:12:50	35.94	35.82		35.56	35.69
	00:12:51	35.94	35.82		35.56	35.69
	00:12:52	35.94	35.82		35.56	35.69
	00:12:53	35.94	35.82		35.56	35.69
	00:12:54	35.94	35.82		35.56	35.69
	00:12:55	35.94	35.82		35.57	35.7
	00:12:56	35.94	35.82		35.57	35.69
	00:12:57	35.94	35.82		35.57	35.7
	00:12:58	35.94	35.82		35.57	35.7
	00:12:59	35.94	35.82		35.57	35.7
	00:13:00	35.94	35.82		35.58	35.7
	00:13:01	35.94	35.82		35.58	35.7
	00:13:02	35.94	35.82		35.58	35.7
	00:13:03	35.94	35.82		35.58	35.7
	00:13:04	35.94	35.82		35.58	35.7
	00:13:05	35.94	35.82		35.59	35.7
	00:13:06	35.94	35.82		35.59	35.71
	00:13:07	35.94	35.82		35.59	35.71
	00:13:08	35.94	35.82		35.59	35.71
	00:13:09	35.94	35.82		35.59	35.71
	00:13:10	35.94	35.82		35.6	35.71
	00:13:11	35.94	35.83		35.6	35.71
	00:13:12	35.94	35.82		35.6	35.71
	00:13:13	35.94	35.83		35.6	35.71
	00:13:14	35.94	35.83		35.6	35.71
	00:13:15	35.94	35.83		35.61	35.72
	00:13:16	35.94	35.83		35.61	35.72
	00:13:17	35.94	35.83		35.61	35.72
	00:13:18	35.94	35.83		35.61	35.72
	00:13:19	35.94	35.83		35.61	35.72
	00:13:20	35.94	35.83		35.62	35.72
	00:13:21	35.94	35.83		35.62	35.72
	00:13:22	35.94	35.83		35.62	35.72
	00:13:23	35.94	35.83		35.62	35.72
	00:13:24	35.94	35.83		35.63	35.72
	00:13:25	35.94	35.83		35.63	35.72
	00:13:26	35.95	35.83		35.63	35.72
	00:13:27	35.95	35.83		35.63	35.73
	00:13:28	35.95	35.83		35.63	35.73
	00:13:29	35.95	35.83		35.64	35.73
	00:13:30	35.95	35.83		35.64	35.73
	00:13:31	35.95	35.83		35.64	35.73
	00:13:32	35.95	35.83		35.64	35.73
	00:13:33	35.95	35.83		35.65	35.73
	00:13:34	35.95	35.83		35.65	35.73
	00:13:35	35.95	35.83		35.65	35.73
	00:13:36	35.95	35.83		35.65	35.73
	00:13:37	35.95	35.83		35.65	35.73
	00:13:38	35.95	35.83		35.66	35.73
	00:13:39	35.95	35.83		35.66	35.73
	00:13:40	35.95	35.83		35.66	35.73
	00:13:41	35.95	35.83		35.66	35.73
	00:13:42	35.95	35.83		35.66	35.73
	00:13:43	35.95	35.83		35.66	35.73
	00:13:44	35.95	35.83		35.66	35.73
	00:13:45	35.95	35.83		35.66	35.73
	00:13:46	35.95	35.83		35.67	35.73
	00:13:47	35.95	35.83		35.67	35.73
	00:13:48	35.95	35.83		35.66	35.73
	00:13:49	35.95	35.84		35.66	35.73
	00:13:50	35.95	35.84		35.66	35.73
	00:13:51	35.95	35.84		35.66	35.73
	00:13:52	35.95	35.84		35.66	35.73
	00:13:53	35.95	35.84		35.66	35.73
	00:13:54	35.95	35.84		35.66	35.73
	00:13:55	35.95	35.84		35.66	35.74
	00:13:56	35.95	35.84		35.67	35.73
	00:13:57	35.95	35.84		35.67	35.74
	00:13:58	35.95	35.84		35.67	35.74
	00:13:59	35.95	35.84		35.67	35.74
	00:14:00	35.96	35.84		35.67	35.74
	00:14:01	35.95	35.84		35.67	35.74
	00:14:02	35.96	35.84		35.67	35.74
	00:14:03	35.96	35.84		35.67	35.74
	00:14:04	35.96	35.84		35.67	35.74
	00:14:05	35.96	35.84		35.67	35.74
	00:14:06	35.96	35.84		35.67	35.74
	00:14:07	35.96	35.84		35.67	35.74
	00:14:08	35.96	35.84		35.67	35.74
	00:14:09	35.96	35.84		35.68	35.74
	00:14:10	35.96	35.84		35.68	35.74
	00:14:11	35.96	35.84		35.68	35.74
	00:14:12	35.96	35.84		35.68	35.74
	00:14:13	35.96	35.84		35.68	35.74
	00:14:14	35.96	35.84		35.68	35.74
	00:14:15	35.96	35.84		35.68	35.74
	00:14:16	35.96	35.84		35.68	35.74
	00:14:17	35.96	35.84		35.68	35.74
	00:14:18	35.96	35.84		35.68	35.74
	00:14:19	35.96	35.84		35.69	35.74
	00:14:20	35.96	35.84		35.69	35.74
	00:14:21	35.96	35.84		35.69	35.74
	00:14:22	35.96	35.84		35.69	35.74
	00:14:23	35.96	35.84		35.69	35.74
	00:14:24	35.96	35.84		35.69	35.74
	00:14:25	35.96	35.84		35.69	35.74
	00:14:26	35.96	35.85		35.69	35.74
	00:14:27	35.96	35.84		35.7	35.74
	00:14:28	35.96	35.84		35.7	35.74
	00:14:29	35.96	35.85		35.7	35.74
	00:14:30	35.97	35.85		35.7	35.74
	00:14:31	35.96	35.85		35.7	35.74
	00:14:32	35.96	35.85		35.7	35.74
	00:14:33	35.96	35.85		35.7	35.74
	00:14:34	35.97	35.85		35.71	35.74
	00:14:35	35.97	35.85		35.71	35.74
	00:14:36	35.97	35.85		35.71	35.74
	00:14:37	35.97	35.85		35.71	35.74
	00:14:38	35.97	35.85		35.71	35.74
	00:14:39	35.97	35.85		35.71	35.74
	00:14:40	35.97	35.85		35.71	35.74
	00:14:41	35.97	35.85		35.71	35.74
	00:14:42	35.97	35.85		35.71	35.74
	00:14:43	35.97	35.85		35.72	35.74
	00:14:44	35.97	35.85		35.72	35.74
	00:14:45	35.97	35.85		35.72	35.74
	00:14:46	35.97	35.85		35.72	35.74
	00:14:47	35.97	35.85		35.72	35.74
	00:14:48	35.97	35.85		35.72	35.74
	00:14:49	35.97	35.85		35.72	35.74
	00:14:50	35.97	35.85		35.72	35.74
	00:14:51	35.97	35.85		35.72	35.74
	00:14:52	35.97	35.85		35.72	35.74
	00:14:53	35.97	35.85		35.72	35.74
	00:14:54	35.97	35.85		35.72	35.74
	00:14:55	35.97	35.85		35.72	35.74
	00:14:56	35.97	35.85		35.72	35.74
	00:14:57	35.97	35.85		35.72	35.74
	00:14:58	35.97	35.85		35.72	35.74
	00:14:59	35.97	35.85		35.72	35.74
	00:15:00	35.97	35.85		35.72	35.74
	00:15:01	35.97			35.72	35.74
	00:15:02	35.97			35.72	35.74
	00:15:03	35.97			35.72	35.74
	00:15:04	35.97			35.72	35.74
	00:15:05	35.97			35.72	35.74
	00:15:06	35.98			35.72	35.74
	00:15:07	35.97			35.72	35.74
	00:15:08	35.97			35.72	35.74
	00:15:09	35.98			35.72	35.74
	00:15:10	35.98			35.72	35.74
	00:15:11	35.98			35.72	35.74
	00:15:12	35.98			35.72	35.74
	00:15:13	35.98			35.72	35.74
	00:15:14	35.98			35.72	35.74
	00:15:15	35.98			35.72	35.74
	00:15:16	35.98			35.72	35.74
	00:15:17	35.98			35.72	35.74
	00:15:18	35.98			35.72	35.75
	00:15:19	35.98			35.72	35.74
	00:15:20	35.98			35.72	35.74
	00:15:21	35.98			35.72	35.75
	00:15:22	35.98			35.72	35.75
	00:15:23	35.98			35.72	35.75
	00:15:24	35.98			35.72	35.75
	00:15:25	35.98			35.73	35.75
	00:15:26	35.98			35.73	35.75
	00:15:27	35.98			35.73	35.75
	00:15:28	35.98			35.73	35.75
	00:15:29	35.98			35.73	35.75
	00:15:30	35.98			35.73	35.75
	00:15:31	35.98			35.73	35.75
	00:15:32	35.98			35.73	35.75
	00:15:33	35.98			35.73	35.75
	00:15:34	35.98			35.73	35.75
	00:15:35	35.98			35.73	35.75
	00:15:36	35.98			35.74	35.75
	00:15:37	35.98			35.74	35.75
	00:15:38	35.98			35.74	35.75
	00:15:39	35.99			35.74	35.75
	00:15:40	35.99			35.74	35.75
	00:15:41	35.99			35.74	35.75
	00:15:42	35.99			35.74	35.75
	00:15:43	35.99			35.74	35.75
	00:15:44	35.99			35.74	35.75
	00:15:45	35.99			35.74	35.75
	00:15:46	35.99			35.74	35.75
	00:15:47	35.99			35.75	35.75
	00:15:48	35.99			35.75	35.75
	00:15:49	35.99			35.75	35.75
	00:15:50	35.99			35.75	35.76
	00:15:51	35.99			35.75	35.76
	00:15:52	35.99			35.75	35.76
	00:15:53	35.99			35.75	35.75
	00:15:54	35.99			35.75	35.76
	00:15:55	35.99			35.75	35.76
	00:15:56	35.99			35.75	35.76
	00:15:57	35.99			35.76	35.76
	00:15:58	35.99			35.76	35.76
	00:15:59	35.99			35.76	35.76
	00:16:00	35.99			35.76	35.76
	00:16:01	35.99			35.76	35.76
	00:16:02	35.99			35.76	35.76
	00:16:03	35.99			35.76	35.76
	00:16:04	35.99			35.76	35.76
	00:16:05	35.99			35.76	35.76
	00:16:06	35.99			35.76	35.76
	00:16:07	35.99			35.77	35.76
	00:16:08	35.99			35.77	35.76
	00:16:09	35.99			35.77	35.76
	00:16:10	35.99			35.77	35.76
	00:16:11	35.99			35.77	35.77
	00:16:12	35.99			35.77	35.77
	00:16:13	35.99			35.77	35.77
	00:16:14	35.99			35.77	35.77
	00:16:15	35.99			35.78	35.77
	00:16:16	35.99			35.78	35.77
	00:16:17	35.99			35.78	35.77
	00:16:18	35.99			35.78	35.77
	00:16:19	35.99			35.78	35.77
	00:16:20	35.99			35.78	35.77
	00:16:21	35.99			35.78	35.77
	00:16:22	35.99			35.78	35.77
	00:16:23	35.99			35.78	35.77
	00:16:24	35.99			35.79	35.77
	00:16:25	35.99			35.79	35.77
	00:16:26	35.99			35.79	35.77
	00:16:27	35.99			35.79	35.77
	00:16:28	35.99			35.79	35.77
	00:16:29	35.99			35.79	35.77
	00:16:30	35.99			35.79	35.77
	00:16:31	35.99			35.8	35.78
	00:16:32	35.99			35.8	35.78
	00:16:33	35.99			35.8	35.78
	00:16:34	35.99			35.8	35.78
	00:16:35	35.99			35.8	35.78
	00:16:36	35.99			35.8	35.78
	00:16:37	35.99			35.8	35.78
	00:16:38	35.99			35.8	35.78
	00:16:39	35.99			35.81	35.78
	00:16:40	35.99			35.81	35.78
	00:16:41	35.99			35.81	35.78
	00:16:42	35.99			35.81	35.78
	00:16:43	35.99			35.81	35.78
	00:16:44	35.99			35.81	35.78
	00:16:45	35.99			35.81	35.78
	00:16:46	35.99			35.81	35.78
	00:16:47	35.99			35.82	35.78
	00:16:48	35.99			35.81	35.79
	00:16:49	35.99			35.82	35.79
	00:16:50	35.99			35.82	35.79
	00:16:51	35.99			35.82	35.79
	00:16:52	35.99			35.82	35.79
	00:16:53	35.99			35.82	35.79
	00:16:54	35.99			35.82	35.79
	00:16:55	35.99			35.82	35.79
	00:16:56	35.99			35.83	35.79
	00:16:57	35.99			35.83	35.79
	00:16:58	35.99			35.83	35.79
	00:16:59	35.99			35.83	35.79
	00:17:00	35.99			35.83	35.79
	00:17:01	35.99			35.83	35.79
	00:17:02	35.99			35.83	35.79
	00:17:03	35.99			35.83	35.79
	00:17:04	36			35.84	35.8
	00:17:05	35.99			35.84	35.8
	00:17:06	35.99			35.84	35.8
	00:17:07	35.99			35.84	35.8
	00:17:08	35.99			35.84	35.8
	00:17:09	36			35.84	35.8
	00:17:10	35.99			35.84	35.8
	00:17:11	36			35.84	35.8
	00:17:12	36			35.84	35.8
	00:17:13	36			35.85	35.8
	00:17:14	36			35.85	35.8
	00:17:15	36			35.85	35.8
	00:17:16	36			35.85	35.8
	00:17:17	36			35.85	35.8
	00:17:18	36			35.85	35.8
	00:17:19	36			35.85	35.81
	00:17:20	36			35.85	35.8
	00:17:21	36			35.85	35.81
	00:17:22	36			35.86	35.81
	00:17:23	36			35.86	35.81
	00:17:24	36			35.86	35.81
	00:17:25	36			35.86	35.81
	00:17:26	36			35.86	35.81
	00:17:27	36			35.86	35.81
	00:17:28	36			35.86	35.81
	00:17:29	36			35.86	35.81
	00:17:30	36			35.87	35.81
	00:17:31	36			35.87	35.81
	00:17:32	36			35.87	35.81
	00:17:33	36			35.87	35.81
	00:17:34	36			35.87	35.81
	00:17:35	36			35.87	35.81
	00:17:36	36			35.87	35.82
	00:17:37	36			35.87	35.82
	00:17:38	36			35.87	35.82
	00:17:39	36			35.88	35.82
	00:17:40	36			35.88	35.82
	00:17:41	36			35.88	35.82
	00:17:42	36			35.88	35.82
	00:17:43	36			35.88	35.82
	00:17:44	36			35.88	35.82
	00:17:45	36			35.88	35.82
	00:17:46	36			35.88	35.82
	00:17:47	36			35.88	35.82
	00:17:48	36			35.89	35.82
	00:17:49	36			35.89	35.82
	00:17:50	36			35.89	35.82
	00:17:51	36.01			35.89	35.82
	00:17:52	36.01			35.89	35.82
	00:17:53	36.01			35.89	35.83
	00:17:54	36.01			35.89	35.83
	00:17:55	36.01			35.89	35.83
	00:17:56	36.01			35.89	35.83
	00:17:57	36.01			35.89	35.83

## Sheet: 4
	Time	T R pre	T L pre		T R post	T L post
	00:01:44	37.32	37.62		37.44	37.75
	00:01:45	37.32	37.62		37.44	37.75
	00:01:46	37.32	37.62		37.44	37.75
	00:01:47	37.31	37.62		37.43	37.75
	00:01:48	37.29	37.6		37.43	37.74
	00:01:49	37.27	37.55		37.43	37.74
	00:01:50	37.23	37.5		37.42	37.74
	00:01:51	37.2	37.49		37.41	37.74
	00:01:52	37.16	37.47		37.41	37.73
	00:01:53	37.14	37.46		37.41	37.73
	00:01:54	37.12	37.44		37.4	37.73
	00:01:55	37.1	37.44		37.4	37.73
	00:01:56	37.08	37.43		37.4	37.73
	00:01:57	37.09	37.43		37.39	37.73
	00:01:58	37.08	37.43		37.39	37.73
	00:01:59	37.07	37.43		37.39	37.73
	00:02:00	37.07	37.43		37.39	37.73
	00:02:01	37.06	37.43		37.39	37.73
	00:02:02	37.06	37.44		37.38	37.73
	00:02:03	37.06	37.44		37.38	37.73
	00:02:04	37.05	37.45		37.38	37.73
	00:02:05	37.05	37.45		37.38	37.73
	00:02:06	37.05	37.46		37.38	37.73
	00:02:07	37.05	37.46		37.38	37.74
	00:02:08	37.05	37.46		37.38	37.74
	00:02:09	37.05	37.47		37.38	37.74
	00:02:10	37.06	37.47		37.39	37.74
	00:02:11	37.06	37.48		37.39	37.74
	00:02:12	37.06	37.48		37.39	37.74
	00:02:13	37.06	37.49		37.39	37.74
	00:02:14	37.06	37.49		37.39	37.74
	00:02:15	37.06	37.5		37.37	37.74
	00:02:16	37.07	37.48		37.31	37.67
	00:02:17	37.07	37.49		37.22	37.54
	00:02:18	37.07	37.49		37.11	37.43
	00:02:19	37.07	37.49		37.03	37.34
	00:02:20	37.07	37.5		36.95	37.28
	00:02:21	37.08	37.5		36.89	37.23
	00:02:22	37.08	37.5		36.86	37.19
	00:02:23	37.08	37.5		36.81	37.16
	00:02:24	37.08	37.51		36.78	37.14
	00:02:25	37.09	37.51		36.75	37.12
	00:02:26	37.09	37.51		36.73	37.12
	00:02:27	37.09	37.52		36.72	37.12
	00:02:28	37.09	37.52		36.71	37.12
	00:02:29	37.09	37.52		36.7	37.13
	00:02:30	37.1	37.52		36.7	37.14
	00:02:31	37.1	37.52		36.69	37.15
	00:02:32	37.1	37.53		36.69	37.16
	00:02:33	37.08	37.53		36.7	37.17
	00:02:34	37.08	37.53		36.7	37.19
	00:02:35	37.08	37.53		36.71	37.2
	00:02:36	37.08	37.53		36.71	37.22
	00:02:37	37.08	37.53		36.72	37.23
	00:02:38	37.09	37.54		36.72	37.25
	00:02:39	37.09	37.54		36.73	37.26
	00:02:40	37.09	37.54		36.74	37.28
	00:02:41	37.09	37.54		36.75	37.29
	00:02:42	37.09	37.54		36.76	37.29
	00:02:43	37.09	37.54		36.77	37.3
	00:02:44	37.09	37.54		36.78	37.31
	00:02:45	37.09	37.54		36.78	37.33
	00:02:46	37.09	37.54		36.79	37.34
	00:02:47	37.09	37.55		36.8	37.35
	00:02:48	37.09	37.55		36.81	37.36
	00:02:49	37.1	37.55		36.82	37.37
	00:02:50	37.1	37.55		36.82	37.38
	00:02:51	37.1	37.55		36.83	37.39
	00:02:52	37.1	37.55		36.84	37.4
	00:02:53	37.1	37.55		36.85	37.41
	00:02:54	37.1	37.55		36.86	37.42
	00:02:55	37.1	37.55		36.86	37.43
	00:02:56	37.1	37.55		36.87	37.44
	00:02:57	37.1	37.55		36.88	37.45
	00:02:58	37.1	37.55		36.88	37.45
	00:02:59	37.1	37.55		36.89	37.46
	00:03:00	37.1	37.55		36.89	37.47
	00:03:01	37.1	37.55		36.9	37.47
	00:03:02	37.1	37.55		36.88	37.48
	00:03:03	37.1	37.55		36.89	37.48
	00:03:04	37.1	37.55		36.89	37.49
	00:03:05	37.1	37.55		36.9	37.5
	00:03:06	37.1	37.55		36.9	37.48
	00:03:07	37.1	37.55		36.91	37.49
	00:03:08	37.1	37.55		36.91	37.49
	00:03:09	37.1	37.56		36.92	37.5
	00:03:10	37.1	37.55		36.92	37.5
	00:03:11	37.1	37.55		36.92	37.51
	00:03:12	37.1	37.56		36.93	37.51
	00:03:13	37.1	37.56		36.93	37.51
	00:03:14	37.1	37.56		36.93	37.52
	00:03:15	37.1	37.56		36.94	37.52
	00:03:16	37.1	37.56		36.94	37.52
	00:03:17	37.1	37.56		36.94	37.53
	00:03:18	37.1	37.56		36.95	37.53
	00:03:19	37.1	37.56		36.95	37.54
	00:03:20	37.1	37.56		36.95	37.54
	00:03:21	37.1	37.56		36.95	37.54
	00:03:22	37.1	37.56		36.96	37.55
	00:03:23	37.1	37.56		36.96	37.55
	00:03:24	37.1	37.56		36.96	37.55
	00:03:25	37.1	37.56		36.96	37.55
	00:03:26	37.1	37.56		36.96	37.56
	00:03:27	37.1	37.56		36.97	37.56
	00:03:28	37.1	37.56		36.97	37.56
	00:03:29	37.1	37.56		36.97	37.56
	00:03:30	37.1	37.56		36.97	37.57
	00:03:31	37.1	37.56		36.97	37.57
	00:03:32	37.1	37.56		36.97	37.57
	00:03:33	37.1	37.56		36.97	37.57
	00:03:34	37.1	37.56		36.98	37.57
	00:03:35	37.1	37.56		36.98	37.58
	00:03:36	37.1	37.56		36.98	37.58
	00:03:37	37.11	37.56		36.98	37.58
	00:03:38	37.11	37.56		36.98	37.58
	00:03:39	37.1	37.56		36.98	37.58
	00:03:40	37.11	37.56		36.98	37.59
	00:03:41	37.1	37.56		36.98	37.59
	00:03:42	37.1	37.56		36.98	37.59
	00:03:43	37.11	37.56		36.98	37.59
	00:03:44	37.1	37.56		36.99	37.59
	00:03:45	37.1	37.56		36.99	37.59
	00:03:46	37.11	37.57		36.99	37.6
	00:03:47	37.11	37.56		36.99	37.6
	00:03:48	37.11	37.56		36.99	37.6
	00:03:49	37.11	37.56		36.99	37.6
	00:03:50	37.11	37.57		36.99	37.6
	00:03:51	37.11	37.57		36.99	37.6
	00:03:52	37.11	37.57		36.99	37.6
	00:03:53	37.11	37.57		36.99	37.61
	00:03:54	37.11	37.57		36.99	37.61
	00:03:55	37.11	37.57		36.99	37.61
	00:03:56	37.11	37.57		37	37.6
	00:03:57	37.11	37.57		36.99	37.59
	00:03:58	37.11	37.57		36.99	37.59
	00:03:59	37.11	37.57		36.99	37.58
	00:04:00	37.11	37.57		36.99	37.57
	00:04:01	37.11	37.57		36.99	37.57
	00:04:02	37.11	37.57		36.98	37.56
	00:04:03	37.11	37.57		36.98	37.55
	00:04:04	37.11	37.57		36.98	37.54
	00:04:05	37.11	37.57		36.97	37.53
	00:04:06	37.11	37.57		36.96	37.53
	00:04:07	37.11	37.57		36.96	37.52
	00:04:08	37.11	37.57		36.95	37.52
	00:04:09	37.12	37.57		36.94	37.51
	00:04:10	37.11	37.57		36.94	37.51
	00:04:11	37.12	37.57		36.93	37.51
	00:04:12	37.12	37.57		36.93	37.51
	00:04:13	37.12	37.58		36.92	37.51
	00:04:14	37.12	37.58		36.92	37.51
	00:04:15	37.12	37.58		36.91	37.51
	00:04:16	37.12	37.58		36.91	37.51
	00:04:17	37.12	37.58		36.91	37.52
	00:04:18	37.12	37.58		36.91	37.52
	00:04:19	37.12	37.58		36.91	37.52
	00:04:20	37.12	37.58		36.91	37.52
	00:04:21	37.12	37.58		36.91	37.53
	00:04:22	37.12	37.58		36.91	37.53
	00:04:23	37.12	37.58		36.91	37.53
	00:04:24	37.12	37.58		36.91	37.54
	00:04:25	37.12	37.58		36.91	37.54
	00:04:26	37.12	37.58		36.91	37.54
	00:04:27	37.12	37.58		36.91	37.55
	00:04:28	37.12	37.58		36.91	37.55
	00:04:29	37.12	37.58		36.92	37.55
	00:04:30	37.13	37.58		36.92	37.55
	00:04:31	37.12	37.58		36.92	37.56
	00:04:32	37.12	37.58		36.92	37.56
	00:04:33	37.13	37.58		36.92	37.56
	00:04:34	37.13	37.58		36.93	37.56
	00:04:35	37.13	37.58		36.93	37.57
	00:04:36	37.13	37.58		36.93	37.57
	00:04:37	37.13	37.58		36.93	37.57
	00:04:38	37.13	37.58		36.93	37.57
	00:04:39	37.13	37.58		36.94	37.58
	00:04:40	37.13	37.58		36.94	37.58
	00:04:41	37.13	37.58		36.94	37.58
	00:04:42	37.13	37.59		36.94	37.58
	00:04:43	37.13	37.58		36.94	37.58
	00:04:44	37.13	37.59		36.95	37.59
	00:04:45	37.13	37.59		36.95	37.59
	00:04:46	37.13	37.59		36.95	37.59
	00:04:47	37.13	37.59		36.95	37.59
	00:04:48	37.13	37.59		36.95	37.59
	00:04:49	37.13	37.59		36.96	37.59
	00:04:50	37.13	37.59		36.96	37.6
	00:04:51	37.13	37.59		36.96	37.6
	00:04:52	37.13	37.59		36.96	37.6
	00:04:53	37.13	37.59		36.97	37.6
	00:04:54	37.14	37.59		36.97	37.6
	00:04:55	37.14	37.59		36.97	37.6
	00:04:56	37.14	37.59		36.97	37.6
	00:04:57	37.14	37.59		36.97	37.6
	00:04:58	37.14	37.59		36.98	37.6
	00:04:59	37.14	37.59		36.98	37.61
	00:05:00	37.14	37.59		36.98	37.61
	00:05:01	37.14	37.59		36.98	37.61
	00:05:02	37.14	37.59		36.98	37.61
	00:05:03	37.14	37.59		36.99	37.61
	00:05:04	37.14	37.59		36.99	37.61
	00:05:05	37.14	37.59		36.99	37.61
	00:05:06	37.14	37.59		36.99	37.61
	00:05:07	37.14	37.59		36.99	37.61
	00:05:08	37.14	37.59		36.99	37.61
	00:05:09	37.14	37.59		36.98	37.61
	00:05:10	37.14	37.59		36.98	37.61
	00:05:11	37.14	37.59		36.98	37.61
	00:05:12	37.14	37.59		36.98	37.61
	00:05:13	37.14	37.59		36.98	37.61
	00:05:14	37.15	37.59		36.97	37.61
	00:05:15	37.15	37.59		36.97	37.61
	00:05:16	37.15	37.59		36.97	37.61
	00:05:17	37.15	37.59		36.96	37.61
	00:05:18	37.15	37.6		36.96	37.61
	00:05:19	37.15	37.6		36.96	37.61
	00:05:20	37.15	37.6		36.94	37.61
	00:05:21	37.15	37.59		36.95	37.61
	00:05:22	37.15	37.6		36.95	37.58
	00:05:23	37.15	37.6		36.95	37.6
	00:05:24	37.15	37.6		36.94	37.6
	00:05:25	37.15	37.6		36.94	37.6
	00:05:26	37.15	37.6		36.94	37.6
	00:05:27	37.15	37.6		36.94	37.6
	00:05:28	37.15	37.6		36.94	37.6
	00:05:29	37.15	37.6		36.93	37.6
	00:05:30	37.15	37.6		36.93	37.6
	00:05:31	37.16	37.6		36.93	37.6
	00:05:32	37.16	37.6		36.93	37.6
	00:05:33	37.16	37.6		36.93	37.6
	00:05:34	37.16	37.6		36.92	37.6
	00:05:35	37.16	37.6		36.92	37.6
	00:05:36	37.16	37.6		36.92	37.6
	00:05:37	37.16	37.6		36.92	37.6
	00:05:38	37.16	37.6		36.92	37.6
	00:05:39	37.16	37.6		36.92	37.6
	00:05:40	37.16	37.6		36.92	37.6
	00:05:41	37.16	37.6		36.92	37.6
	00:05:42	37.16	37.6		36.92	37.6
	00:05:43	37.16	37.6		36.92	37.6
	00:05:44	37.16	37.6		36.92	37.6
	00:05:45	37.16	37.6		36.91	37.6
	00:05:46	37.16	37.6		36.91	37.6
	00:05:47	37.16	37.6		36.91	37.6
	00:05:48	37.17	37.6		36.91	37.61
	00:05:49	37.17	37.6		36.91	37.6
	00:05:50	37.17	37.6		36.91	37.6
	00:05:51	37.17	37.6		36.91	37.6
	00:05:52	37.17	37.6		36.91	37.6
	00:05:53	37.17	37.6		36.91	37.61
	00:05:54	37.17	37.6		36.91	37.61
	00:05:55	37.17	37.6		36.91	37.61
	00:05:56	37.17	37.6		36.91	37.61
	00:05:57	37.17	37.6		36.91	37.61
	00:05:58	37.17	37.6		36.91	37.61
	00:05:59	37.17	37.6		36.91	37.61
	00:06:00	37.17	37.6		36.9	37.61
	00:06:01	37.17	37.6		36.9	37.61
	00:06:02	37.17	37.6		36.9	37.61
	00:06:03	37.17	37.6		36.9	37.61
	00:06:04	37.17	37.6		36.9	37.61
	00:06:05	37.17	37.6		36.9	37.61
	00:06:06	37.18	37.61		36.9	37.61
	00:06:07	37.18	37.61		36.9	37.61
	00:06:08	37.18	37.6		36.9	37.61
	00:06:09	37.18	37.61		36.9	37.61
	00:06:10	37.18	37.61		36.9	37.61
	00:06:11	37.18	37.61		36.9	37.61
	00:06:12	37.18	37.61		36.9	37.61
	00:06:13	37.18	37.61		36.9	37.61
	00:06:14	37.18	37.61		36.9	37.61
	00:06:15	37.18	37.61		36.9	37.61
	00:06:16	37.18	37.61		36.9	37.61
	00:06:17	37.18	37.61		36.9	37.61
	00:06:18	37.18	37.61		36.9	37.61
	00:06:19	37.18	37.61		36.9	37.61
	00:06:20	37.18	37.61		36.9	37.61
	00:06:21	37.18	37.61		36.9	37.61
	00:06:22	37.19	37.61		36.9	37.61
	00:06:23	37.19	37.61		36.9	37.61
	00:06:24	37.19	37.61		36.9	37.61
	00:06:25	37.19	37.61		36.9	37.61
	00:06:26	37.19	37.61		36.9	37.61
	00:06:27	37.19	37.61		36.9	37.61
	00:06:28	37.19	37.61		36.9	37.61
	00:06:29	37.19	37.61		36.9	37.61
	00:06:30	37.19	37.61		36.9	37.61
	00:06:31	37.19	37.61		36.9	37.61
	00:06:32	37.19	37.61		36.9	37.61
	00:06:33	37.19	37.61		36.9	37.61
	00:06:34	37.19	37.61		36.9	37.61
	00:06:35	37.19	37.61		36.9	37.61
	00:06:36	37.19	37.61		36.9	37.62
	00:06:37	37.19	37.61		36.9	37.62
	00:06:38	37.19	37.61		36.9	37.62
	00:06:39	37.19	37.61		36.9	37.62
	00:06:40	37.19	37.61		36.91	37.62
	00:06:41	37.19	37.61		36.91	37.62
	00:06:42	37.2	37.61		36.91	37.62
	00:06:43	37.2	37.61		36.91	37.62
	00:06:44	37.2	37.61		36.92	37.62
	00:06:45	37.2	37.61		36.92	37.62
	00:06:46	37.2	37.61		36.92	37.63
	00:06:47	37.2	37.61		36.92	37.63
	00:06:48	37.2	37.61		36.92	37.63
	00:06:49	37.2	37.61		36.93	37.63
	00:06:50	37.2	37.61		36.93	37.63
	00:06:51	37.2	37.61		36.93	37.63
	00:06:52	37.2	37.61		36.94	37.63
	00:06:53	37.2	37.61		36.94	37.63
	00:06:54	37.2	37.61		36.94	37.63
	00:06:55	37.2	37.62		36.94	37.63
	00:06:56	37.2	37.62		36.94	37.63
	00:06:57	37.21	37.61		36.94	37.63
	00:06:58	37.21	37.61		36.94	37.63
	00:06:59	37.21	37.62		36.94	37.63
	00:07:00	37.21	37.62		36.94	37.63
	00:07:01	37.21	37.62		36.94	37.63
	00:07:02	37.21	37.62		36.95	37.63
	00:07:03	37.21	37.62		36.94	37.63
	00:07:04	37.21	37.62		36.94	37.64
	00:07:05	37.21	37.62		36.94	37.63
	00:07:06	37.21	37.62		36.94	37.63
	00:07:07	37.21	37.62		36.94	37.63
	00:07:08	37.21	37.62		36.94	37.63
	00:07:09	37.21	37.62		36.94	37.63
	00:07:10	37.22	37.62		36.94	37.63
	00:07:11	37.21	37.62		36.94	37.63
	00:07:12	37.22	37.62		36.94	37.63
	00:07:13	37.22	37.62		36.94	37.63
	00:07:14	37.22	37.62		36.94	37.63
	00:07:15	37.22	37.62		36.94	37.63
	00:07:16	37.22	37.62		36.94	37.63
	00:07:17	37.22	37.62		36.94	37.63
	00:07:18	37.22	37.62		36.94	37.63
	00:07:19	37.22	37.62		36.94	37.63
	00:07:20	37.22	37.62		36.94	37.63
	00:07:21	37.23	37.63		36.94	37.63
	00:07:22	37.23	37.63		36.94	37.63
	00:07:23	37.23	37.63		36.94	37.63
	00:07:24	37.23	37.63		36.94	37.63
	00:07:25	37.23	37.63		36.94	37.63
	00:07:26	37.23	37.63		36.94	37.63
	00:07:27	37.24	37.63		36.94	37.63
	00:07:28	37.24	37.63		36.94	37.63
	00:07:29	37.24	37.63		36.94	37.63
	00:07:30	37.24	37.63		36.94	37.63
	00:07:31	37.24	37.63		36.94	37.63
	00:07:32	37.24	37.63		36.94	37.63
	00:07:33	37.24	37.64		36.94	37.63
	00:07:34	37.24	37.64		36.94	37.63
	00:07:35	37.25	37.64		36.94	37.63
	00:07:36	37.25	37.64		36.94	37.63
	00:07:37	37.25	37.64		36.94	37.63
	00:07:38	37.25	37.64		36.94	37.63
	00:07:39	37.25	37.64		36.94	37.63
	00:07:40	37.25	37.64		36.94	37.63
	00:07:41	37.25	37.64		36.94	37.63
	00:07:42	37.26	37.64		36.94	37.63
	00:07:43	37.26	37.64		36.94	37.63
	00:07:44	37.26	37.64		36.94	37.63
	00:07:45	37.26	37.64		36.94	37.63
	00:07:46	37.26	37.65		36.94	37.63
	00:07:47	37.26	37.65		36.94	37.63
	00:07:48	37.26	37.65		36.94	37.63
	00:07:49	37.26	37.65		36.94	37.63
	00:07:50	37.26	37.65		36.94	37.63
	00:07:51	37.27	37.65		36.94	37.63
	00:07:52	37.27	37.65		36.94	37.63
	00:07:53	37.27	37.65		36.94	37.63
	00:07:54	37.27	37.65		36.94	37.63
	00:07:55	37.27	37.65		36.94	37.63
	00:07:56	37.27	37.65		36.94	37.63
	00:07:57	37.28	37.65		36.94	37.63
	00:07:58	37.28	37.65		36.94	37.63
	00:07:59	37.28	37.66		36.94	37.63
	00:08:00	37.28	37.66		36.94	37.64
	00:08:01	37.28	37.66		36.94	37.64
	00:08:02	37.28	37.66		36.94	37.64
	00:08:03	37.28	37.66		36.94	37.64
	00:08:04	37.28	37.66		36.94	37.64
	00:08:05	37.28	37.66		36.94	37.64
	00:08:06	37.28	37.66		36.94	37.64
	00:08:07	37.29	37.66		36.95	37.64
	00:08:08	37.29	37.66		36.94	37.64
	00:08:09	37.29	37.66		36.94	37.64
	00:08:10	37.29	37.66		36.94	37.64
	00:08:11	37.29	37.66		36.94	37.64
	00:08:12	37.29	37.66		36.95	37.64
	00:08:13	37.29	37.66		36.95	37.64
	00:08:14	37.29	37.66		36.95	37.64
	00:08:15	37.29	37.67		36.95	37.64
	00:08:16	37.3	37.67		36.95	37.63
	00:08:17	37.3	37.67		36.94	37.64
	00:08:18	37.3	37.67		36.95	37.64
	00:08:19	37.3	37.67		36.95	37.64
	00:08:20	37.28	37.67		36.95	37.64
	00:08:21	37.28	37.67		36.95	37.64
	00:08:22	37.28	37.67		36.95	37.64
	00:08:23	37.28	37.67		36.95	37.64
	00:08:24	37.29	37.67		36.95	37.64
	00:08:25	37.29	37.67		36.95	37.64
	00:08:26	37.29	37.67		36.95	37.64
	00:08:27	37.29	37.67		36.95	37.64
	00:08:28	37.29	37.67		36.95	37.64
	00:08:29	37.29	37.67		36.95	37.64
	00:08:30	37.29	37.67		36.95	37.64
	00:08:31	37.29	37.67		36.95	37.64
	00:08:32	37.29	37.68		36.95	37.64
	00:08:33	37.29	37.68		36.95	37.64
	00:08:34	37.29	37.68		36.95	37.64
	00:08:35	37.3	37.68		36.95	37.64
	00:08:36	37.3	37.68		36.95	37.64
	00:08:37	37.3	37.68		36.95	37.64
	00:08:38	37.3	37.68		36.95	37.64
	00:08:39	37.3	37.68		36.95	37.64
	00:08:40	37.3	37.68		36.95	37.64
	00:08:41	37.3	37.68		36.95	37.64
	00:08:42	37.3	37.68		36.95	37.64
	00:08:43	37.3	37.68		36.95	37.64
	00:08:44	37.3	37.68		36.95	37.64
	00:08:45	37.3	37.68		36.95	37.64
	00:08:46	37.3	37.68		36.95	37.64
	00:08:47	37.3	37.68		36.95	37.64
	00:08:48	37.3	37.68		36.95	37.64
	00:08:49	37.31	37.68		36.95	37.64
	00:08:50	37.31	37.68		36.95	37.64
	00:08:51	37.31	37.68		36.95	37.64
	00:08:52	37.31	37.68		36.95	37.64
	00:08:53	37.31	37.68		36.95	37.64
	00:08:54	37.31	37.68		36.95	37.64
	00:08:55	37.31	37.68		36.95	37.64
	00:08:56	37.31	37.68		36.95	37.64
	00:08:57	37.31	37.69		36.95	37.64
	00:08:58	37.31	37.69		36.95	37.64
	00:08:59	37.31	37.69		36.95	37.64
	00:09:00	37.31	37.69		36.95	37.64
	00:09:01	37.31	37.69		36.95	37.64
	00:09:02	37.32	37.69		36.95	37.64
	00:09:03	37.32	37.69		36.95	37.64
	00:09:04	37.32	37.69		36.95	37.64
	00:09:05	37.32	37.69		36.95	37.64
	00:09:06	37.32	37.69		36.95	37.64
	00:09:07	37.32	37.69		36.95	37.64
	00:09:08	37.32	37.69		36.95	37.64
	00:09:09	37.32	37.69		36.95	37.64
	00:09:10	37.32	37.69		36.95	37.64
	00:09:11	37.32	37.69		36.95	37.64
	00:09:12	37.33	37.69		36.95	37.64
	00:09:13	37.33	37.7		36.95	37.64
	00:09:14	37.33	37.69		36.95	37.64
	00:09:15	37.33	37.7		36.95	37.64
	00:09:16	37.33	37.7		36.95	37.64
	00:09:17	37.33	37.7		36.95	37.64
	00:09:18	37.33	37.7		36.95	37.64
	00:09:19	37.33	37.7		36.95	37.64
	00:09:20	37.33	37.7		36.95	37.64
	00:09:21	37.34	37.7		36.96	37.64
	00:09:22	37.34	37.72		36.95	37.63
	00:09:23	37.34	37.72		36.95	37.64
	00:09:24	37.34	37.72		36.95	37.64
	00:09:25	37.34	37.72		36.95	37.64
	00:09:26	37.34	37.72		36.95	37.64
	00:09:27	37.34	37.72		36.95	37.64
	00:09:28	37.34	37.72		36.95	37.64
	00:09:29	37.34	37.72		36.95	37.63
	00:09:30	37.34	37.72		36.95	37.63
	00:09:31	37.34	37.72		36.96	37.63
	00:09:32	37.35	37.72		36.95	37.63
	00:09:33	37.35	37.72		36.95	37.64
	00:09:34	37.35	37.72		36.96	37.63
	00:09:35	37.35	37.72		36.96	37.63
	00:09:36	37.35	37.72		36.96	37.64
	00:09:37	37.35	37.72		36.96	37.64
	00:09:38	37.35	37.72		36.96	37.64
	00:09:39	37.35	37.72		36.96	37.63
	00:09:40	37.35	37.72		36.96	37.63
	00:09:41	37.36	37.72		36.96	37.63
	00:09:42	37.36	37.72		36.96	37.63
	00:09:43	37.36	37.72		36.96	37.63
	00:09:44	37.36	37.72		36.96	37.64
	00:09:45	37.36	37.72		36.96	37.64
	00:09:46	37.36	37.72		36.96	37.64
	00:09:47	37.36	37.72		36.96	37.64
	00:09:48	37.36	37.72		36.96	37.64
	00:09:49	37.36	37.72		36.96	37.64
	00:09:50	37.36	37.73		36.96	37.64
	00:09:51	37.36	37.73		36.97	37.64
	00:09:52	37.36	37.73		36.97	37.64
	00:09:53	37.37	37.73		36.97	37.64
	00:09:54	37.37	37.73		36.97	37.64
	00:09:55	37.37	37.73		36.97	37.64
	00:09:56	37.37	37.73		36.98	37.64
	00:09:57	37.37	37.73		36.98	37.64
	00:09:58	37.37	37.73		36.98	37.64
	00:09:59	37.37	37.73		36.98	37.64
	00:10:00	37.37	37.73		36.98	37.65
	00:10:01	37.37	37.73		36.99	37.65
	00:10:02	37.37	37.73		36.99	37.65
	00:10:03	37.38	37.73		36.99	37.65
	00:10:04	37.38	37.73		36.99	37.65
	00:10:05	37.38	37.73		37	37.65
	00:10:06	37.38	37.73		37	37.65
	00:10:07	37.38	37.73		37	37.65
	00:10:08	37.38	37.73		37	37.65
	00:10:09	37.38	37.73		37	37.65
	00:10:10	37.38	37.73		37.01	37.65
	00:10:11	37.38	37.73		37.01	37.65
	00:10:12	37.38	37.73		37.01	37.65
	00:10:13	37.38	37.73		37.01	37.66
	00:10:14	37.38	37.73		37.02	37.66
	00:10:15	37.38	37.73		37.02	37.66
	00:10:16	37.38	37.73		37.02	37.66
	00:10:17	37.39	37.73		37.02	37.66
	00:10:18	37.39	37.73		37.03	37.66
	00:10:19	37.39	37.73		37.03	37.66
	00:10:20	37.39	37.73		37.03	37.66
	00:10:21	37.39	37.74		37.03	37.66
	00:10:22	37.39	37.74		37.03	37.66
	00:10:23	37.39	37.74		37.04	37.66
	00:10:24	37.39	37.74		37.04	37.66
	00:10:25	37.39	37.74		37.04	37.66
	00:10:26	37.39	37.74		37.04	37.67
	00:10:27	37.39	37.74		37.04	37.67
	00:10:28	37.39	37.74		37.05	37.67
	00:10:29	37.39	37.74		37.05	37.67
	00:10:30	37.4	37.74		37.05	37.67
	00:10:31	37.4	37.74		37.05	37.67
	00:10:32	37.4	37.74		37.06	37.67
	00:10:33	37.4	37.74		37.06	37.67
	00:10:34	37.4	37.74		37.06	37.67
	00:10:35	37.4	37.74		37.06	37.67
	00:10:36	37.4	37.74		37.06	37.67
	00:10:37	37.4	37.74		37.07	37.67
	00:10:38	37.4	37.74		37.07	37.67
	00:10:39	37.4	37.74		37.07	37.67
	00:10:40	37.4	37.74		37.07	37.67
	00:10:41	37.41	37.74		37.07	37.67
	00:10:42	37.41	37.74		37.08	37.67
	00:10:43	37.41	37.74		37.08	37.67
	00:10:44	37.41	37.74		37.08	37.68
	00:10:45	37.41	37.74		37.08	37.68
	00:10:46	37.41	37.74		37.08	37.68
	00:10:47	37.41	37.74		37.08	37.68
	00:10:48	37.41	37.74		37.09	37.68
	00:10:49	37.41	37.74		37.09	37.68
	00:10:50	37.41	37.74		37.09	37.68
	00:10:51	37.41	37.74		37.09	37.68
	00:10:52	37.41	37.74		37.09	37.68
	00:10:53	37.41	37.74		37.1	37.68
	00:10:54	37.41	37.75		37.1	37.68
	00:10:55	37.42	37.75		37.1	37.68
	00:10:56	37.42	37.75		37.08	37.68
	00:10:57	37.42	37.75		37.08	37.68
	00:10:58	37.42	37.75		37.08	37.68
	00:10:59	37.42	37.75		37.08	37.68
	00:11:00	37.42	37.75		37.09	37.68
	00:11:01	37.42	37.75		37.09	37.68
	00:11:02	37.42	37.75		37.09	37.68
	00:11:03	37.42	37.75		37.09	37.68
	00:11:04	37.42	37.75		37.09	37.68
	00:11:05	37.42	37.75		37.09	37.68
	00:11:06	37.42	37.75		37.09	37.68
	00:11:07	37.43	37.75		37.09	37.68
	00:11:08	37.43	37.75		37.09	37.68
	00:11:09	37.43	37.75		37.09	37.68
	00:11:10	37.43	37.75		37.09	37.68
	00:11:11	37.43	37.75		37.09	37.68
	00:11:12	37.43	37.75		37.09	37.68
	00:11:13	37.43	37.75		37.09	37.68
	00:11:14	37.43	37.75		37.09	37.68
	00:11:15	37.43	37.75		37.09	37.68
	00:11:16	37.43	37.75		37.09	37.68
	00:11:17	37.43	37.75		37.09	37.68
	00:11:18	37.43	37.75		37.09	37.68
	00:11:19	37.43	37.75		37.09	37.67
	00:11:20	37.43	37.75		37.09	37.67
	00:11:21	37.43	37.75		37.09	37.67
	00:11:22	37.43	37.75		37.08	37.67
	00:11:23	37.44	37.75		37.08	37.67
	00:11:24	37.44	37.75		37.08	37.67
	00:11:25	37.44	37.75		37.08	37.67
	00:11:26	37.44	37.75		37.08	37.67
	00:11:27	37.44	37.75		37.08	37.67
	00:11:28	37.44	37.76		37.08	37.67
	00:11:29	37.44	37.76		37.1	37.67
	00:11:30	37.44	37.76		37.1	37.67
	00:11:31	37.44	37.76		37.1	37.67
	00:11:32	37.44	37.76		37.1	37.67
	00:11:33	37.44	37.76		37.1	37.66
	00:11:34	37.44	37.76		37.1	37.66
	00:11:35	37.44	37.75		37.1	37.66
	00:11:36	37.44	37.75		37.1	37.66

## Sheet: 5
	Time	T R pre	T L pre		T R post	T R post
	00:04:41	37.97	37.98		38.14	38.14
	00:04:42	37.97	37.96		38.14	38.14
	00:04:43	37.97	37.94		38.14	38.14
	00:04:44	37.96	37.92		38.13	38.14
	00:04:45	37.96	37.91		38.13	38.14
	00:04:46	37.95	37.91		38.13	38.14
	00:04:47	37.95	37.91		38.13	38.14
	00:04:48	37.94	37.9		38.13	38.14
	00:04:49	37.94	37.9		38.13	38.14
	00:04:50	37.94	37.9		38.13	38.14
	00:04:51	37.93	37.9		38.13	38.14
	00:04:52	37.93	37.91		38.13	38.14
	00:04:53	37.93	37.9		38.13	38.14
	00:04:54	37.93	37.91		38.12	38.15
	00:04:55	37.92	37.91		38.12	38.15
	00:04:56	37.92	37.91		38.12	38.15
	00:04:57	37.92	37.91		38.12	38.15
	00:04:58	37.92	37.91		38.12	38.15
	00:04:59	37.91	37.91		38.12	38.15
	00:05:00	37.91	37.91		38.12	38.15
	00:05:01	37.91	37.91		38.12	38.15
	00:05:02	37.9	37.91		38.12	38.15
	00:05:03	37.9	37.91		38.12	38.15
	00:05:04	37.9	37.91		38.12	38.15
	00:05:05	37.9	37.91		38.1	38.15
	00:05:06	37.89	37.91		38.1	38.15
	00:05:07	37.89	37.91		38.1	38.15
	00:05:08	37.89	37.91		38.1	38.15
	00:05:09	37.89	37.92		38.1	38.12
	00:05:10	37.88	37.91		38.09	38.02
	00:05:11	37.88	37.92		38.08	37.93
	00:05:12	37.88	37.92		38.06	37.88
	00:05:13	37.88	37.92		38.04	37.85
	00:05:14	37.88	37.92		38.02	37.83
	00:05:15	37.87	37.92		38.01	37.82
	00:05:16	37.87	37.92		37.99	37.82
	00:05:17	37.87	37.92		37.98	37.82
	00:05:18	37.87	37.92		37.97	37.81
	00:05:19	37.86	37.92		37.96	37.81
	00:05:20	37.86	37.92		37.95	37.82
	00:05:21	37.86	37.92		37.94	37.82
	00:05:22	37.86	37.92		37.93	37.82
	00:05:23	37.86	37.92		37.92	37.82
	00:05:24	37.86	37.92		37.91	37.82
	00:05:25	37.85	37.92		37.9	37.83
	00:05:26	37.85	37.92		37.89	37.83
	00:05:27	37.85	37.92		37.89	37.83
	00:05:28	37.85	37.92		37.88	37.83
	00:05:29	37.84	37.92		37.87	37.83
	00:05:30	37.84	37.92		37.86	37.84
	00:05:31	37.84	37.92		37.85	37.84
	00:05:32	37.84	37.92		37.84	37.84
	00:05:33	37.84	37.92		37.83	37.84
	00:05:34	37.84	37.92		37.82	37.85
	00:05:35	37.84	37.92		37.81	37.85
	00:05:36	37.83	37.92		37.8	37.85
	00:05:37	37.83	37.92		37.8	37.85
	00:05:38	37.83	37.92		37.79	37.85
	00:05:39	37.83	37.92		37.78	37.85
	00:05:40	37.83	37.92		37.77	37.86
	00:05:41	37.83	37.92		37.76	37.86
	00:05:42	37.83	37.92		37.75	37.86
	00:05:43	37.83	37.92		37.74	37.86
	00:05:44	37.82	37.92		37.74	37.86
	00:05:45	37.82	37.92		37.73	37.86
	00:05:46	37.82	37.92		37.72	37.86
	00:05:47	37.82	37.92		37.69	37.86
	00:05:48	37.82	37.92		37.68	37.86
	00:05:49	37.82	37.92		37.68	37.87
	00:05:50	37.82	37.92		37.67	37.87
	00:05:51	37.82	37.92		37.66	37.87
	00:05:52	37.82	37.92		37.65	37.87
	00:05:53	37.82	37.92		37.64	37.87
	00:05:54	37.82	37.92		37.64	37.87
	00:05:55	37.82	37.92		37.63	37.87
	00:05:56	37.82	37.92		37.62	37.87
	00:05:57	37.81	37.92		37.61	37.87
	00:05:58	37.81	37.92		37.61	37.88
	00:05:59	37.81	37.92		37.6	37.88
	00:06:00	37.81	37.92		37.59	37.88
	00:06:01	37.81	37.92		37.59	37.88
	00:06:02	37.81	37.92		37.58	37.88
	00:06:03	37.81	37.93		37.58	37.88
	00:06:04	37.81	37.93		37.57	37.88
	00:06:05	37.81	37.92		37.57	37.88
	00:06:06	37.81	37.93		37.56	37.88
	00:06:07	37.81	37.93		37.56	37.88
	00:06:08	37.81	37.93		37.55	37.89
	00:06:09	37.81	37.92		37.55	37.89
	00:06:10	37.81	37.93		37.54	37.89
	00:06:11	37.81	37.93		37.54	37.89
	00:06:12	37.81	37.93		37.54	37.89
	00:06:13	37.81	37.93		37.53	37.89
	00:06:14	37.81	37.93		37.53	37.89
	00:06:15	37.81	37.93		37.53	37.89
	00:06:16	37.8	37.93		37.52	37.89
	00:06:17	37.8	37.93		37.52	37.89
	00:06:18	37.8	37.93		37.52	37.9
	00:06:19	37.8	37.93		37.52	37.9
	00:06:20	37.8	37.93		37.52	37.9
	00:06:21	37.8	37.93		37.51	37.9
	00:06:22	37.8	37.93		37.51	37.9
	00:06:23	37.8	37.93		37.51	37.9
	00:06:24	37.8	37.93		37.51	37.9
	00:06:25	37.8	37.93		37.51	37.9
	00:06:26	37.8	37.93		37.51	37.9
	00:06:27	37.8	37.93		37.5	37.91
	00:06:28	37.8	37.93		37.5	37.91
	00:06:29	37.8	37.93		37.5	37.91
	00:06:30	37.8	37.93		37.5	37.91
	00:06:31	37.8	37.93		37.5	37.91
	00:06:32	37.8	37.93		37.5	37.91
	00:06:33	37.81	37.93		37.5	37.91
	00:06:34	37.81	37.93		37.5	37.91
	00:06:35	37.8	37.93		37.5	37.92
	00:06:36	37.81	37.93		37.5	37.92
	00:06:37	37.81	37.93		37.5	37.92
	00:06:38	37.8	37.93		37.5	37.92
	00:06:39	37.81	37.93		37.5	37.92
	00:06:40	37.81	37.93		37.5	37.92
	00:06:41	37.81	37.93		37.5	37.92
	00:06:42	37.81	37.94		37.51	37.93
	00:06:43	37.81	37.94		37.51	37.93
	00:06:44	37.81	37.94		37.51	37.93
	00:06:45	37.81	37.94		37.51	37.93
	00:06:46	37.81	37.94		37.51	37.93
	00:06:47	37.81	37.94		37.51	37.93
	00:06:48	37.81	37.94		37.51	37.93
	00:06:49	37.81	37.94		37.51	37.93
	00:06:50	37.81	37.94		37.52	37.94
	00:06:51	37.81	37.94		37.52	37.94
	00:06:52	37.81	37.94		37.52	37.94
	00:06:53	37.81	37.94		37.52	37.94
	00:06:54	37.81	37.94		37.52	37.94
	00:06:55	37.81	37.94		37.53	37.94
	00:06:56	37.81	37.94		37.53	37.94
	00:06:57	37.81	37.94		37.53	37.94
	00:06:58	37.81	37.94		37.53	37.95
	00:06:59	37.81	37.94		37.53	37.95
	00:07:00	37.81	37.94		37.54	37.95
	00:07:01	37.82	37.94		37.54	37.95
	00:07:02	37.82	37.94		37.54	37.95
	00:07:03	37.82	37.94		37.54	37.95
	00:07:04	37.82	37.94		37.55	37.95
	00:07:05	37.82	37.94		37.55	37.95
	00:07:06	37.82	37.94		37.55	37.96
	00:07:07	37.82	37.95		37.55	37.96
	00:07:08	37.82	37.95		37.56	37.96
	00:07:09	37.82	37.95		37.56	37.96
	00:07:10	37.82	37.95		37.56	37.96
	00:07:11	37.82	37.95		37.56	37.96
	00:07:12	37.82	37.95		37.57	37.96
	00:07:13	37.82	37.95		37.57	37.96
	00:07:14	37.82	37.95		37.57	37.97
	00:07:15	37.82	37.95		37.58	37.97
	00:07:16	37.83	37.95		37.58	37.97
	00:07:17	37.83	37.95		37.58	37.97
	00:07:18	37.83	37.95		37.59	37.97
	00:07:19	37.83	37.95		37.59	37.97
	00:07:20	37.83	37.95		37.59	37.98
	00:07:21	37.83	37.95		37.59	37.98
	00:07:22	37.83	37.95		37.6	37.98
	00:07:23	37.83	37.95		37.6	37.98
	00:07:24	37.83	37.95		37.6	37.98
	00:07:25	37.83	37.95		37.61	37.98
	00:07:26	37.83	37.95		37.61	37.98
	00:07:27	37.83	37.96		37.61	37.98
	00:07:28	37.83	37.96		37.62	37.98
	00:07:29	37.83	37.96		37.62	37.99
	00:07:30	37.83	37.96		37.62	37.99
	00:07:31	37.84	37.96		37.63	37.99
	00:07:32	37.84	37.96		37.63	37.99
	00:07:33	37.84	37.96		37.63	37.99
	00:07:34	37.84	37.96		37.64	37.99
	00:07:35	37.84	37.96		37.64	37.99
	00:07:36	37.84	37.96		37.64	37.99
	00:07:37	37.84	37.96		37.65	38
	00:07:38	37.84	37.96		37.65	38
	00:07:39	37.84	37.96		37.65	38
	00:07:40	37.84	37.96		37.66	38
	00:07:41	37.84	37.96		37.66	38
	00:07:42	37.84	37.96		37.66	38
	00:07:43	37.84	37.96		37.67	38
	00:07:44	37.85	37.96		37.67	38
	00:07:45	37.85	37.96		37.67	38.01
	00:07:46	37.85	37.96		37.68	38.01
	00:07:47	37.85	37.96		37.68	38.01
	00:07:48	37.85	37.97		37.68	38.01
	00:07:49	37.85	37.96		37.69	38.01
	00:07:50	37.85	37.97		37.69	38.01
	00:07:51	37.85	37.97		37.69	38.01
	00:07:52	37.85	37.97		37.7	38.01
	00:07:53	37.85	37.97		37.7	38.01
	00:07:54	37.85	37.97		37.72	38.02
	00:07:55	37.85	37.97		37.72	38.02
	00:07:56	37.85	37.97		37.73	38.02
	00:07:57	37.86	37.97		37.73	38.02
	00:07:58	37.86	37.97		37.73	38.02
	00:07:59	37.86	37.97		37.73	38.02
	00:08:00	37.86	37.97		37.74	38.02
	00:08:01	37.86	37.97		37.74	38.02
	00:08:02	37.86	37.97		37.74	38.02
	00:08:03	37.86	37.97		37.74	38.03
	00:08:04	37.86	37.97		37.75	38.03
	00:08:05	37.86	37.97		37.75	38.03
	00:08:06	37.86	37.97		37.75	38.03
	00:08:07	37.86	37.97		37.75	38.03
	00:08:08	37.86	37.98		37.76	38.03
	00:08:09	37.86	37.98		37.76	38.03
	00:08:10	37.87	37.98		37.76	38.03
	00:08:11	37.86	37.98		37.77	38.03
	00:08:12	37.87	37.98		37.77	38.03
	00:08:13	37.87	37.98		37.77	38.03
	00:08:14	37.87	37.98		37.77	38.04
	00:08:15	37.87	37.98		37.78	38.04
	00:08:16	37.87	37.98		37.78	38.04
	00:08:17	37.87	37.98		37.78	38.04
	00:08:18	37.87	37.98		37.78	38.04
	00:08:19	37.87	37.98		37.79	38.04
	00:08:20	37.87	37.98		37.79	38.04
	00:08:21	37.87	37.98		37.79	38.04
	00:08:22	37.87	37.98		37.79	38.04
	00:08:23	37.88	37.98		37.8	38.05
	00:08:24	37.88	37.98		37.8	38.05
	00:08:25	37.88	37.98		37.8	38.05
	00:08:26	37.88	37.98		37.8	38.05
	00:08:27	37.88	37.99		37.81	38.05
	00:08:28	37.88	37.99		37.81	38.05
	00:08:29	37.88	37.99		37.81	38.05
	00:08:30	37.88	37.99		37.81	38.05
	00:08:31	37.88	37.99		37.82	38.05
	00:08:32	37.88	37.99		37.82	38.05
	00:08:33	37.88	37.99		37.82	38.06
	00:08:34	37.88	37.99		37.82	38.06
	00:08:35	37.88	37.99		37.83	38.06
	00:08:36	37.89	37.99		37.83	38.06
	00:08:37	37.88	37.99		37.83	38.06
	00:08:38	37.89	37.99		37.83	38.06
	00:08:39	37.89	37.99		37.84	38.06
	00:08:40	37.89	37.99		37.84	38.06
	00:08:41	37.89	37.99		37.84	38.06
	00:08:42	37.89	37.99		37.84	38.06
	00:08:43	37.89	37.99		37.84	38.06
	00:08:44	37.89	37.99		37.85	38.06
	00:08:45	37.89	37.99		37.85	38.07
	00:08:46	37.89	37.99		37.85	38.07
	00:08:47	37.89	37.99		37.85	38.07
	00:08:48	37.89	38		37.86	38.07
	00:08:49	37.89	37.99		37.86	38.07
	00:08:50	37.89	37.99		37.86	38.07
	00:08:51	37.89	37.99		37.86	38.07
	00:08:52	37.9	38		37.86	38.07
	00:08:53	37.9	38		37.87	38.07
	00:08:54	37.9	38		37.87	38.07
	00:08:55	37.9	38		37.87	38.07
	00:08:56	37.9	38		37.87	38.08
	00:08:57	37.9	38		37.88	38.08
	00:08:58	37.9	38		37.88	38.08
	00:08:59	37.9	38		37.88	38.08
	00:09:00	37.9	38		37.88	38.08
	00:09:01	37.9	38		37.88	38.08
	00:09:02	37.9	38		37.89	38.08
	00:09:03	37.9	38		37.89	38.08
	00:09:04	37.9	38		37.89	38.08
	00:09:05	37.9	38		37.89	38.08
	00:09:06	37.91	38		37.9	38.08
	00:09:07	37.91	38		37.9	38.08
	00:09:08	37.91	38		37.9	38.08
	00:09:09	37.91	38		37.9	38.08
	00:09:10	37.91	38		37.9	38.09
	00:09:11	37.91	38		37.91	38.09
	00:09:12	37.91	38		37.91	38.09
	00:09:13	37.91	38.01		37.91	38.09
	00:09:14	37.91	38.01		37.91	38.09
	00:09:15	37.91	38.01		37.91	38.09
	00:09:16	37.91	38.01		37.92	38.09
	00:09:17	37.91	38.01		37.92	38.09
	00:09:18	37.92	38.01		37.92	38.09
	00:09:19	37.92	38.01		37.92	38.09
	00:09:20	37.92	38.01		37.93	38.09
	00:09:21	37.92	38.01		37.93	38.09
	00:09:22	37.92	38.01		37.93	38.09
	00:09:23	37.92	38.01		37.93	38.1
	00:09:24	37.92	38.01		37.94	38.1
	00:09:25	37.92	38.01		37.94	38.1
	00:09:26	37.92	38.01		37.94	38.1
	00:09:27	37.92	38.01		37.94	38.1
	00:09:28	37.92	38.01		37.94	38.1
	00:09:29	37.92	38.01		37.95	38.1
	00:09:30	37.92	38.01		37.95	38.12
	00:09:31	37.92	38.01		37.95	38.12
	00:09:32	37.92	38.01		37.95	38.12
	00:09:33	37.93	38.01		37.95	38.12
	00:09:34	37.93	38.01		37.96	38.12
	00:09:35	37.93	38.01		37.96	38.12
	00:09:36	37.93	38.01		37.96	38.12
	00:09:37	37.93	38.02		37.96	38.12
	00:09:38	37.93	38.02		37.96	38.12
	00:09:39	37.93	38.02		37.97	38.12
	00:09:40	37.93	38.02		37.97	38.12
	00:09:41	37.93	38.02		37.97	38.12
	00:09:42	37.93	38.02		37.97	38.12
	00:09:43	37.93	38.02		37.97	38.12
	00:09:44	37.93	38.02		37.98	38.12
	00:09:45	37.93	38.02		37.98	38.13
	00:09:46	37.93	38.02		37.98	38.13
	00:09:47	37.94	38.02		37.98	38.13
	00:09:48	37.94	38.02		37.98	38.13
	00:09:49	37.94	38.02		37.98	38.13
	00:09:50	37.94	38.02		37.99	38.13
	00:09:51	37.94	38.02		37.99	38.13
	00:09:52	37.94	38.02		37.99	38.13
	00:09:53	37.94	38.02		37.99	38.13
	00:09:54	37.94	38.02		37.99	38.13
	00:09:55	37.94	38.02		37.99	38.13
	00:09:56	37.94	38.02		38	38.13
	00:09:57	37.95	38.02		38	38.13
	00:09:58	37.94	38.03		38	38.13
	00:09:59	37.95	38.03		38	38.13
	00:10:00	37.95	38.03		38	38.13
	00:10:01	37.95	38.03		38.01	38.13
	00:10:02	37.95	38.03		38.01	38.13
	00:10:03	37.95	38.03		38.01	38.13
	00:10:04	37.95	38.03		38.01	38.13
	00:10:05	37.95	38.03		38.01	38.14
	00:10:06	37.95	38.03		38.02	38.14
	00:10:07	37.95	38.03		38.02	38.14
	00:10:08	37.95	38.03		38.02	38.14
	00:10:09	37.95	38.03		38.02	38.14
	00:10:10	37.96	38.03		38.02	38.14
	00:10:11	37.96	38.03		38.02	38.14
	00:10:12	37.96	38.03		38.03	38.14
	00:10:13	37.96	38.03		38.03	38.14
	00:10:14	37.96	38.03		38.03	38.14
	00:10:15	37.96	38.03		38.03	38.14
	00:10:16	37.96	38.03		38.03	38.14
	00:10:17	37.96	38.03		38.03	38.14
	00:10:18	37.96	38.03		38.03	38.14
	00:10:19	37.96	38.04		38.03	38.14
	00:10:20	37.96	38.03		38.04	38.14
	00:10:21	37.97	38.04		38.04	38.14
	00:10:22	37.97	38.04		38.04	38.14
	00:10:23	37.97	38.04		38.04	38.14
	00:10:24	37.97	38.04		38.04	38.14
	00:10:25	37.97	38.04		38.04	38.14
	00:10:26	37.97	38.04		38.05	38.14
	00:10:27	37.97	38.04		38.05	38.15
	00:10:28	37.97	38.04		38.05	38.15
	00:10:29	37.97	38.04		38.05	38.15
	00:10:30	37.97	38.04		38.05	38.15
	00:10:31	37.98	38.04		38.05	38.15
	00:10:32	37.98	38.04		38.06	38.15
	00:10:33	37.98	38.04		38.06	38.15
	00:10:34	37.98	38.04		38.06	38.15
	00:10:35	37.98	38.04		38.06	38.15
	00:10:36	37.98	38.04		38.06	38.15
	00:10:37	37.98	38.04		38.06	38.15
	00:10:38	37.98	38.04		38.06	38.15
	00:10:39	37.98	38.04		38.06	38.15
	00:10:40	37.98	38.04		38.07	38.15
	00:10:41	37.99	38.04		38.07	38.15
	00:10:42	37.99	38.05		38.07	38.15
	00:10:43	37.99	38.04		38.07	38.15
	00:10:44	37.99	38.04		38.07	38.15
	00:10:45	37.99	38.04		38.07	38.15
	00:10:46	37.99	38.05		38.07	38.15
	00:10:47	37.99	38.05		38.07	38.15
	00:10:48	37.99	38.05		38.08	38.15
	00:10:49	37.99	38.05		38.08	38.15
	00:10:50	37.99	38.05		38.08	38.15
	00:10:51	37.99	38.05		38.08	38.16
	00:10:52	38	38.05		38.08	38.16
	00:10:53	38	38.05		38.08	38.16
	00:10:54	38	38.05		38.08	38.16
	00:10:55	38	38.05		38.08	38.16
	00:10:56	38	38.05		38.09	38.16
	00:10:57	38	38.05		38.09	38.16
	00:10:58	38	38.05		38.09	38.16
	00:10:59	38	38.05		38.09	38.16
	00:11:00	38	38.05		38.09	38.16
	00:11:01	38	38.05		38.09	38.16
	00:11:02	38	38.05		38.09	38.16
	00:11:03	38.01	38.05		38.09	38.16
	00:11:04	38.01	38.05		38.1	38.16
	00:11:05	38.01	38.05		38.1	38.16
	00:11:06	38.01	38.05		38.1	38.16
	00:11:07	38.01	38.05		38.1	38.16
	00:11:08	38.01	38.06		38.1	38.16
	00:11:09	38.01	38.06		38.12	38.16
	00:11:10	38.01	38.06		38.12	38.16
	00:11:11	38.01	38.06		38.12	38.16
	00:11:12	38.01	38.06		38.12	38.16
	00:11:13	38.01	38.06		38.12	38.17
	00:11:14	38.02	38.06		38.12	38.17
	00:11:15	38.02	38.06		38.12	38.17
	00:11:16	38.02	38.06		38.12	38.17
	00:11:17	38.02	38.06		38.13	38.17
	00:11:18	38.02	38.06		38.13	38.17
	00:11:19	38.02	38.06		38.13	38.17
	00:11:20	38.02	38.06		38.13	38.17
	00:11:21	38.02	38.06		38.13	38.17
	00:11:22	38.02	38.06		38.13	38.17
	00:11:23	38.02	38.06		38.13	38.17
	00:11:24	38.02	38.06		38.13	38.17
	00:11:25	38.02	38.06		38.13	38.17
	00:11:26	38.03	38.06		38.13	38.17
	00:11:27	38.03	38.06		38.13	38.17
	00:11:28	38.03	38.06		38.13	38.17
	00:11:29	38.03	38.06		38.14	38.17
	00:11:30	38.03	38.06		38.14	38.17
	00:11:31	38.03	38.06		38.14	38.17
	00:11:32	38.03	38.06		38.14	38.17
	00:11:33	38.03	38.06		38.14	38.17
	00:11:34	38.03	38.06		38.14	38.17
	00:11:35	38.03	38.06		38.14	38.17
	00:11:36	38.04	38.06		38.14	38.17
	00:11:37	38.03	38.06		38.14	38.17

## Sheet: 6
	Time	T R pre	T L pre		T R post	T L post
	00:00:31	36.96	37.05		37.19	37.24
	00:00:32	36.96	37.05		37.19	37.24
	00:00:33	36.96	37.05		37.19	37.24
	00:00:34	36.95	37.05		37.15	37.24
	00:00:35	36.94	37.05		37.09	37.24
	00:00:36	36.92	37.05		37.04	37.24
	00:00:37	36.9	37.05		36.98	37.24
	00:00:38	36.89	37.05		36.94	37.24
	00:00:39	36.88	37.05		36.92	37.24
	00:00:40	36.89	37.05		36.9	37.24
	00:00:41	36.89	37.05		36.89	37.24
	00:00:42	36.89	37.04		36.9	37.24
	00:00:43	36.88	37.04		36.89	37.24
	00:00:44	36.88	37.04		36.88	37.24
	00:00:45	36.88	37.04		36.88	37.24
	00:00:46	36.87	37.04		36.88	37.24
	00:00:47	36.87	37.04		36.87	37.24
	00:00:48	36.87	37.04		36.87	37.24
	00:00:49	36.87	37.04		36.87	37.24
	00:00:50	36.87	37.04		36.87	37.24
	00:00:51	36.86	37.04		36.87	37.24
	00:00:52	36.86	37.04		36.87	37.24
	00:00:53	36.86	37.04		36.87	37.24
	00:00:54	36.86	37.04		36.87	37.24
	00:00:55	36.86	37.03		36.87	37.24
	00:00:56	36.86	37.03		36.87	37.24
	00:00:57	36.86	37.03		36.87	37.24
	00:00:58	36.86	37.03		36.87	37.24
	00:00:59	36.86	37.03		36.87	37.24
	00:01:00	36.86	37.03		36.87	37.24
	00:01:01	36.85	37.03		36.88	37.24
	00:01:02	36.85	37.03		36.88	37.24
	00:01:03	36.85	37.03		36.88	37.24
	00:01:04	36.85	37.03		36.88	37.24
	00:01:05	36.85	37.03		36.89	37.24
	00:01:06	36.85	37.03		36.89	37.24
	00:01:07	36.85	37.03		36.89	37.24
	00:01:08	36.85	37.03		36.89	37.24
	00:01:09	36.85	37.03		36.9	37.24
	00:01:10	36.85	37.03		36.88	37.24
	00:01:11	36.85	37.03		36.88	37.24
	00:01:12	36.85	37.03		36.89	37.24
	00:01:13	36.85	37.03		36.89	37.24
	00:01:14	36.85	37.02		36.89	37.24
	00:01:15	36.85	37.02		36.9	37.24
	00:01:16	36.85	37.02		36.9	37.24
	00:01:17	36.85	37.02		36.9	37.24
	00:01:18	36.85	37.02		36.91	37.24
	00:01:19	36.85	37.02		36.91	37.23
	00:01:20	36.85	37.02		36.91	37.24
	00:01:21	36.85	37.02		36.92	37.23
	00:01:22	36.85	37.02		36.92	37.23
	00:01:23	36.85	37.02		36.92	37.23
	00:01:24	36.85	37.02		36.93	37.23
	00:01:25	36.85	37.02		36.93	37.23
	00:01:26	36.85	37.02		36.93	37.23
	00:01:27	36.85	37.02		36.93	37.23
	00:01:28	36.85	37.02		36.94	37.23
	00:01:29	36.85	37.02		36.94	37.23
	00:01:30	36.85	37.02		36.94	37.23
	00:01:31	36.85	37.02		36.95	37.23
	00:01:32	36.85	37.02		36.95	37.23
	00:01:33	36.85	37.02		36.95	37.23
	00:01:34	36.85	37.02		36.96	37.23
	00:01:35	36.85	37.02		36.96	37.23
	00:01:36	36.85	37.02		36.96	37.23
	00:01:37	36.85	37.02		36.97	37.23
	00:01:38	36.85	37.01		36.97	37.23
	00:01:39	36.85	37.01		36.97	37.23
	00:01:40	36.85	37.02		36.98	37.23
	00:01:41	36.85	37.01		36.98	37.23
	00:01:42	36.85	37.01		36.98	37.23
	00:01:43	36.85	37.01		36.98	37.23
	00:01:44	36.85	37.01		36.99	37.23
	00:01:45	36.85	37.01		36.99	37.23
	00:01:46	36.85	37.01		36.99	37.23
	00:01:47	36.85	37.01		37	37.23
	00:01:48	36.85	37.01		37	37.23
	00:01:49	36.85	37.01		37	37.23
	00:01:50	36.85	37.01		37	37.23
	00:01:51	36.85	37.01		37.01	37.23
	00:01:52	36.85	37.01		37.01	37.23
	00:01:53	36.85	37.01		37.01	37.23
	00:01:54	36.86	37.01		37.01	37.23
	00:01:55	36.85	37.01		37.02	37.23
	00:01:56	36.86	37.01		37.02	37.23
	00:01:57	36.86	37.01		37.02	37.23
	00:01:58	36.86	37.01		37.03	37.23
	00:01:59	36.86	37.01		37.03	37.23
	00:02:00	36.86	37.01		37.03	37.23
	00:02:01	36.86	37.01		37.03	37.23
	00:02:02	36.86	37.01		37.03	37.23
	00:02:03	36.86	37.01		37.04	37.23
	00:02:04	36.86	37.01		37.04	37.23
	00:02:05	36.86	37.01		37.04	37.23
	00:02:06	36.86	37.01		37.04	37.23
	00:02:07	36.86	37.01		37.05	37.23
	00:02:08	36.86	37.01		37.05	37.23
	00:02:09	36.86	37.01		37.05	37.23
	00:02:10	36.86	37.01		37.05	37.23
	00:02:11	36.86	37.01		37.06	37.23
	00:02:12	36.86	37.01		37.06	37.23
	00:02:13	36.86	37.01		37.06	37.23
	00:02:14	36.86	37		37.06	37.23
	00:02:15	36.86	37		37.06	37.23
	00:02:16	36.86	37		37.07	37.23
	00:02:17	36.86	37.01		37.07	37.23
	00:02:18	36.87	37		37.07	37.23
	00:02:19	36.87	37.01		37.07	37.23
	00:02:20	36.87	37		37.08	37.23
	00:02:21	36.87	37		37.08	37.24
	00:02:22	36.87	37		37.08	37.23
	00:02:23	36.87	37		37.08	37.24
	00:02:24	36.87	37		37.08	37.24
	00:02:25	36.87	37		37.09	37.23
	00:02:26	36.87	37		37.09	37.24
	00:02:27	36.87	37		37.09	37.24
	00:02:28	36.87	37		37.09	37.24
	00:02:29	36.87	37		37.09	37.24
	00:02:30	36.87	37		37.09	37.24
	00:02:31	36.87	37		37.1	37.24
	00:02:32	36.87	37		37.1	37.24
	00:02:33	36.87	37		37.08	37.22
	00:02:34	36.87	37		37.08	37.23
	00:02:35	36.87	37		37.08	37.24
	00:02:36	36.88	37		37.08	37.24
	00:02:37	36.87	37		37.08	37.24
	00:02:38	36.87	37		37.09	37.24
	00:02:39	36.88	37		37.09	37.24
	00:02:40	36.87	37		37.09	37.24
	00:02:41	36.88	37		37.09	37.24
	00:02:42	36.88	37		37.09	37.24
	00:02:43	36.88	37		37.1	37.24
	00:02:44	36.88	37		37.1	37.24
	00:02:45	36.88	37		37.1	37.24
	00:02:46	36.88	37		37.1	37.24
	00:02:47	36.88	37		37.1	37.24
	00:02:48	36.88	37		37.1	37.24
	00:02:49	36.88	37		37.11	37.24
	00:02:50	36.88	37		37.11	37.24
	00:02:51	36.88	37		37.11	37.24
	00:02:52	36.88	37		37.11	37.24
	00:02:53	36.88	37		37.11	37.24
	00:02:54	36.88	37		37.11	37.24
	00:02:55	36.88	37		37.11	37.24
	00:02:56	36.88	37		37.11	37.24
	00:02:57	36.89	37		37.12	37.24
	00:02:58	36.89	37		37.12	37.24
	00:02:59	36.89	37		37.12	37.24
	00:03:00	36.89	37		37.12	37.24
	00:03:01	36.89	37		37.12	37.24
	00:03:02	36.89	37		37.12	37.24
	00:03:03	36.89	37		37.13	37.24
	00:03:04	36.89	37		37.13	37.24
	00:03:05	36.89	37		37.13	37.24
	00:03:06	36.89	37		37.13	37.24
	00:03:07	36.89	37		37.13	37.25
	00:03:08	36.89	37		37.13	37.24
	00:03:09	36.89	37		37.13	37.24
	00:03:10	36.89	37		37.13	37.25
	00:03:11	36.89	37		37.13	37.25
	00:03:12	36.89	37		37.14	37.25
	00:03:13	36.9	37		37.14	37.25
	00:03:14	36.9	37		37.14	37.24
	00:03:15	36.9	37		37.14	37.25
	00:03:16	36.9	37		37.14	37.25
	00:03:17	36.9	37		37.14	37.25
	00:03:18	36.9	37		37.14	37.25
	00:03:19	36.9	37		37.15	37.25
	00:03:20	36.9	37		37.15	37.25
	00:03:21	36.9	37		37.15	37.25
	00:03:22	36.88	37		37.15	37.25
	00:03:23	36.9	37		37.15	37.25
	00:03:24	36.88	37.01		37.15	37.25
	00:03:25	36.88	37		37.15	37.25
	00:03:26	36.88	37		37.15	37.25
	00:03:27	36.88	37.01		37.15	37.25
	00:03:28	36.88	37		37.15	37.25
	00:03:29	36.88	37		37.16	37.25
	00:03:30	36.88	37		37.16	37.25
	00:03:31	36.89	37.01		37.16	37.25
	00:03:32	36.88	37.01		37.16	37.25
	00:03:33	36.89	37.01		37.16	37.25
	00:03:34	36.89	37		37.16	37.25
	00:03:35	36.89	37.01		37.16	37.25
	00:03:36	36.89	37		37.16	37.25
	00:03:37	36.89	37.01		37.17	37.25
	00:03:38	36.89	37.01		37.16	37.25
	00:03:39	36.89	37.01		37.16	37.25
	00:03:40	36.89	37.01		37.17	37.25
	00:03:41	36.89	37.01		37.17	37.25
	00:03:42	36.89	37.01		37.17	37.26
	00:03:43	36.89	37.01		37.17	37.25
	00:03:44	36.89	37.01		37.17	37.26
	00:03:45	36.89	37.01		37.17	37.25
	00:03:46	36.89	37.01		37.17	37.25
	00:03:47	36.89	37.01		37.17	37.26
	00:03:48	36.89	37.01		37.17	37.26
	00:03:49	36.9	37.01		37.18	37.26
	00:03:50	36.9	37.01		37.18	37.26
	00:03:51	36.9	37.01		37.18	37.26
	00:03:52	36.9	37.01		37.18	37.26
	00:03:53	36.9	37.01		37.18	37.26
	00:03:54	36.9	37.01		37.18	37.26
	00:03:55	36.9	37.01		37.18	37.26
	00:03:56	36.9	37.01		37.18	37.26
	00:03:57	36.9	37.01		37.18	37.26
	00:03:58	36.9	37.01		37.18	37.26
	00:03:59	36.9	37.01		37.18	37.26
	00:04:00	36.9	37.01		37.18	37.26
	00:04:01	36.9	37.01		37.19	37.26
	00:04:02	36.9	37.01		37.19	37.26
	00:04:03	36.9	37.01		37.19	37.26
	00:04:04	36.9	37.01		37.19	37.26
	00:04:05	36.9	37.01		37.19	37.26
	00:04:06	36.9	37.01		37.19	37.26
	00:04:07	36.91	37.01		37.19	37.26
	00:04:08	36.9	37.01		37.19	37.26
	00:04:09	36.91	37.01		37.19	37.26
	00:04:10	36.91	37.01		37.19	37.26
	00:04:11	36.91	37.01		37.19	37.26
	00:04:12	36.91	37.01		37.19	37.26
	00:04:13	36.91	37.01		37.2	37.26
	00:04:14	36.91	37.01		37.2	37.26
	00:04:15	36.91	37.01		37.2	37.26
	00:04:16	36.91	37.01		37.2	37.27
	00:04:17	36.91	37.01		37.2	37.26
	00:04:18	36.91	37.01		37.2	37.27
	00:04:19	36.91	37.01		37.2	37.27
	00:04:20	36.91	37.01		37.2	37.27
	00:04:21	36.91	37.01		37.2	37.27
	00:04:22	36.91	37.01		37.2	37.27
	00:04:23	36.91	37.01		37.2	37.27
	00:04:24	36.91	37.01		37.2	37.27
	00:04:25	36.91	37.01		37.2	37.27
	00:04:26	36.91	37.01		37.2	37.27
	00:04:27	36.91	37.01		37.2	37.27
	00:04:28	36.92	37.01		37.21	37.27
	00:04:29	36.92	37.01		37.21	37.27
	00:04:30	36.92	37.01		37.21	37.27
	00:04:31	36.92	37.01		37.21	37.27
	00:04:32	36.92	37.01		37.21	37.27
	00:04:33	36.92	37.01		37.21	37.27
	00:04:34	36.92	37.02		37.21	37.27
	00:04:35	36.92	37.01		37.21	37.27
	00:04:36	36.92	37.01		37.21	37.27
	00:04:37	36.92	37.01		37.21	37.27
	00:04:38	36.92	37.01		37.21	37.27
	00:04:39	36.92	37.01		37.21	37.27
	00:04:40	36.92	37.01		37.21	37.27
	00:04:41	36.92	37.01		37.21	37.27
	00:04:42	36.92	37.02		37.21	37.27
	00:04:43	36.92	37.02		37.21	37.27
	00:04:44	36.92	37.02		37.21	37.27
	00:04:45	36.92	37.02		37.22	37.27
	00:04:46	36.93	37.02		37.22	37.27
	00:04:47	36.93	37.02		37.22	37.27
	00:04:48	36.92	37.02		37.22	37.27
	00:04:49	36.93	37.02		37.22	37.27
	00:04:50	36.93	37.02		37.22	37.27
	00:04:51	36.93	37.02		37.22	37.27
	00:04:52	36.93	37.02		37.22	37.28
	00:04:53	36.93	37.02		37.22	37.27
	00:04:54	36.93	37.02		37.22	37.28
	00:04:55	36.93	37.02		37.22	37.28
	00:04:56	36.93	37.02		37.22	37.28
	00:04:57	36.93	37.02		37.22	37.28
	00:04:58	36.93	37.02		37.22	37.28
	00:04:59	36.93	37.02		37.22	37.28
	00:05:00	36.93	37.02		37.22	37.28
	00:05:01	36.93	37.02		37.23	37.28
	00:05:02	36.93	37.02		37.23	37.28
	00:05:03	36.93	37.02		37.23	37.28
	00:05:04	36.93	37.02		37.23	37.28
	00:05:05	36.93	37.02		37.23	37.28
	00:05:06	36.94	37.02		37.23	37.28
	00:05:07	36.94	37.02		37.23	37.28
	00:05:08	36.94	37.02		37.23	37.28
	00:05:09	36.94	37.02		37.23	37.28
	00:05:10	36.94	37.02		37.23	37.28
	00:05:11	36.94	37.02		37.23	37.28
	00:05:12	36.94	37.02		37.23	37.28
	00:05:13	36.94	37.02		37.23	37.28
	00:05:14	36.94	37.02		37.23	37.28
	00:05:15	36.94	37.02		37.23	37.28
	00:05:16	36.94	37.02		37.23	37.28
	00:05:17	36.94	37.02		37.23	37.28
	00:05:18	36.94	37.02		37.23	37.28
	00:05:19	36.94	37.02		37.24	37.28
	00:05:20	36.94	37.02		37.23	37.28
	00:05:21	36.94	37.02		37.23	37.28
	00:05:22	36.94	37.02		37.24	37.28
	00:05:23	36.94	37.02		37.24	37.28
	00:05:24	36.94	37.02		37.24	37.28
	00:05:25	36.94	37.02		37.24	37.28
	00:05:26	36.94	37.02		37.24	37.28
	00:05:27	36.94	37.02		37.24	37.28
	00:05:28	36.95	37.02		37.24	37.28
	00:05:29	36.95	37.02		37.24	37.29
	00:05:30	36.95	37.02		37.24	37.29
	00:05:31	36.95	37.02		37.24	37.29
	00:05:32	36.95	37.02		37.24	37.29
	00:05:33	36.95	37.02		37.24	37.29
	00:05:34	36.95	37.02		37.24	37.29
	00:05:35	36.95	37.02		37.24	37.29
	00:05:36	36.95	37.02		37.24	37.29
	00:05:37	36.95	37.02		37.24	37.29
	00:05:38	36.95	37.03		37.24	37.29
	00:05:39	36.95	37.03		37.24	37.29
	00:05:40	36.95	37.03		37.25	37.29
	00:05:41	36.95	37.03		37.25	37.29
	00:05:42	36.95	37.03		37.25	37.29
	00:05:43	36.95	37.03		37.25	37.29
	00:05:44	36.95	37.03		37.25	37.29
	00:05:45	36.96	37.03		37.25	37.29
	00:05:46	36.96	37.03		37.25	37.29
	00:05:47	36.96	37.03		37.25	37.29
	00:05:48	36.96	37.03		37.25	37.29
	00:05:49	36.96	37.03		37.25	37.29
	00:05:50	36.96	37.03		37.25	37.29
	00:05:51	36.96	37.03		37.25	37.29
